# Supplementary material for: Taking a closer look: Can an app improve diagnostic accuracy in urgent care? Cluster-randomized interventional trial DASI
Source: PLOS Digit Health. 2026 Feb 24;5(2):e0001252. doi: 10.1371/journal.pdig.0001252 (PMC12931775; doi:10.1371/journal.pdig.0001252)
Supplement: S1 Data — (XLSX) [file pdig.0001252.s008.xlsx]

## Sheet: data
nDiag	licence	conforms	center	group	furtherTreatment_OOHP	GP	age	languageDE	agekat	sex	nComplaints	severity	furtherTreatment	furtherTreatment_EC1	furtherTreatment_EC2	furtherTreatment_EC3	conforms_ec1_ec2	conforms_ec1_ec3	conforms_ec1_OOHP	conforms_ec2_ec3	conforms_ec2_OOHP	conforms_ec3_OOHP	chapter I	chapter II	chapter III	chapter IV	chapter V	chapter VI	chapter VII	chapter VIII	chapter IX	chapter X	chapter XI	chapter XII	chapter XIII	chapter XIV	chapter XV	chapter XVII	chapter XVIII	chapter XIX	chapter XXI	chapter XXII
2	licence:1990-2000	false	1	control	false	true	Age<60	true	50≤Age<60	female	1	[0] I don’t feel sick		false	false	false	true	true	false	true	false	false	false	false	false	false	false	false	false	false	false	false	false	false	false	false	false	false	false	true	false	false
2	licence:1990-2000	false	1	control	true	false	Age<60	true	20≤Age<30	male	1	[0] I don’t feel sick		false	false	false	false	false	false	false	true	false	false	false	false	false	false	false	false	false	false	false	false	false	false	false	false	false	true	false	false	false
1	licence>2000	false	1	control	false	false	Age<60	true	20≤Age<30	male	2	[0] I don’t feel sick	false	false	false		true		false		false		false	false	false	false	false	false	false	false	true	false	false	false	false	false	false	false	false	false	false	false
1	licence:1990-2000	false	2	control	false	false	Age<60	true	50≤Age<60	female	1	[0] I don’t feel sick	true	false	false	false	true	true	false	true	false	false	false	false	false	false	false	false	false	false	false	false	false	true	false	false	false	false	false	false	false	false
1	licence:1990-2000	false	2	intervention	true	true	Age≥60	true	Age≥70	male	1	[0] I don’t feel sick	false	true	false	true	false	false	false	true	false	false	false	false	false	false	false	false	false	false	false	false	true	false	false	false	false	false	false	false	false	false
1	licence<1990	false	2	intervention	false	false	Age<60	true	30≤Age<40	female	1	[0] I don’t feel sick		false	false	true	false	true	false	false	true	false	false	false	false	false	false	false	false	false	false	false	false	false	true	false	false	false	false	false	false	false
1	licence<1990	false	2	intervention	false	false	Age<60	false	20≤Age<30	female	1	[0] I don’t feel sick		false	false		true		false		false		false	false	false	false	false	false	false	false	false	false	false	false	true	false	false	false	false	false	false	false
1	licence:1990-2000	false	2	control	true	true	Age<60	true	40≤Age<50	male	1	[0] I don’t feel sick		false	false		true		false		false		false	false	false	false	false	false	false	false	false	false	false	false	false	false	false	true	false	false	false	false
1	licence:1990-2000	false	2	intervention	false	false	Age<60	true	20≤Age<30	female	1	[0] I don’t feel sick	false	false	false	false	false	true	false	true	false	false	false	false	false	false	false	false	false	false	false	false	false	false	false	false	false	false	false	true	false	false
1	licence<1990	false	2	intervention	true	false	Age<60	true	50≤Age<60	male	1	[0] I don’t feel sick	false	false	false	false	true	true	false	true	false	false	false	false	false	false	false	false	false	false	false	false	false	true	false	false	false	false	false	false	false	false
1	licence:1990-2000	false	2	intervention	false	true	Age<60	true	30≤Age<40	female	1	[0] I don’t feel sick	false	false	false		true		false		false		false	false	false	false	false	false	false	true	false	false	false	false	false	false	false	false	false	false	false	false
1	licence:1990-2000	false	1	control	false	true	Age<60	true	30≤Age<40	male	1	[0] I don’t feel sick	false	true	true		true		false		false		false	false	false	false	false	false	false	false	false	false	false	true	false	false	false	false	false	false	false	false
1	licence:1990-2000	false	1	control	true	true	Age<60	true	20≤Age<30	female	1	[0] I don’t feel sick		false	true		true		false		false		false	false	false	false	false	false	false	false	false	false	false	false	false	false	false	false	true	false	false	false
1	licence:1990-2000	false	2	intervention	false	true	Age<60	true	30≤Age<40	female	2	[0] I don’t feel sick	false	false	false	true	false	false	false	true	false	false	false	false	false	false	false	false	false	false	false	false	false	true	false	false	false	false	false	false	false	false
1	licence>2000	false	1	intervention	true	true	Age<60	false	50≤Age<60	female	1	[0] I don’t feel sick		false	true	true	false	false	false	false	false	false	false	false	false	false	false	false	false	false	false	false	false	false	false	false	false	false	false	true	false	false
1	licence:1990-2000	false	1	intervention	false	true	Age<60	false	20≤Age<30	male	1	[0] I don’t feel sick		true	false		false		true		false		false	false	false	false	false	false	true	false	false	false	false	false	false	false	false	false	false	false	false	false
1	licence:1990-2000	false	2	intervention	false	false	Age<60		30≤Age<40	female	1	[0] I don’t feel sick	false	false	true	true	false	false	true	false	false	false	false	false	false	false	false	false	false	false	false	false	false	true	false	false	false	false	false	false	false	false
2	licence:1990-2000	false	1	intervention	true	true	Age<60	true	50≤Age<60	female	1	[0] I don’t feel sick	false	true	false		true		true		false		false	false	false	false	false	false	false	false	false	false	false	true	true	false	false	false	false	false	false	false
1	licence:1990-2000	false	1	intervention	false	true	Age<60	true	30≤Age<40	male	1	[0] I don’t feel sick	false	false	false		true		false		false		false	false	false	false	false	false	true	false	false	false	false	false	false	false	false	false	false	false	false	false
1	licence<1990	false	2	control	false	false	Age<60	true	20≤Age<30	female	1	[0] I don’t feel sick	true	false	false		true		false		false		false	false	false	false	false	false	false	false	false	false	false	false	false	false	false	false	false	true	false	false
1	licence:1990-2000	false	1	intervention	false	true	Age<60	true	20≤Age<30	male	1	[0] I don’t feel sick	false	true	true		true		false		false		false	false	false	false	false	false	false	false	false	false	false	false	false	false	false	false	false	true	false	false
1	licence<1990	false	2	intervention	true	false	Age<60	true	30≤Age<40	male	1	[0] I don’t feel sick	false	false	false		true		false		false		false	false	false	false	false	false	false	false	false	false	false	false	true	false	false	false	false	false	false	false
1	licence<1990	false	2	control	true	false	Age<60	true	20≤Age<30	male	1	[0] I don’t feel sick		true	false		true		false		false		false	false	false	false	false	false	true	false	false	false	false	false	false	false	false	false	false	false	false	false
1	licence:1990-2000	false	1	control	false	true	Age<60	true	30≤Age<40	female	1	[0] I don’t feel sick		false	false		true		false		false		false	false	false	false	false	false	false	false	false	false	false	false	false	false	false	false	false	true	false	false
1	licence:1990-2000	false	1	intervention	false	false	Age<60	true	30≤Age<40	male	1	[0] I don’t feel sick	true	true	false		true		false		false		false	false	false	false	false	false	false	false	false	false	false	true	false	false	false	false	false	false	false	false
1	licence:1990-2000	false	1	intervention	false	false	Age<60	true	30≤Age<40	male	1	[0] I don’t feel sick	false	false	false		true		false		false		false	false	false	false	false	false	false	false	false	false	false	false	false	false	false	false	false	true	false	false
1	licence:1990-2000	false	1	intervention	false	false	Age≥60	true	Age≥70	male	3	[0] I don’t feel sick	false	false	false		true		false		false		false	false	false	false	false	false	false	false	false	true	false	false	false	false	false	false	false	false	false	false
1	licence:1990-2000	false	1	control	false	true	Age<60	true	20≤Age<30	female	1	[0] I don’t feel sick		false	false	false	true	true	false	true	false	false	false	false	false	false	false	false	false	false	false	false	false	false	false	false	false	false	false	true	false	false
2	licence:1990-2000	false	1	control	true	true	Age<60	true	20≤Age<30	male	2	[0] I don’t feel sick		true	false	false	false	true	false	false	true	false	false	false	false	false	false	false	false	false	false	false	false	false	false	false	false	false	false	true	false	false
1	licence:1990-2000	false	1	control	false	true	Age<60	true	20≤Age<30	male	1	[0] I don’t feel sick	false	true	false		true		false		false		false	false	false	false	false	false	false	false	false	false	false	false	true	false	false	false	false	false	false	false
1	licence>2000	false	2	control	false	false	Age<60	true	30≤Age<40	female	1	[0] I don’t feel sick	true	false	true		true		false		false		false	false	false	false	false	false	false	false	false	false	false	false	false	false	false	false	false	true	false	false
3	licence>2000	false	2	intervention	false	true	Age<60	false	20≤Age<30	female	1	[0] I don’t feel sick	true	true	false	true	true	true	false	true	false	false	false	false	false	false	false	false	false	false	false	false	false	false	false	false	false	false	false	true	true	false
1	licence:1990-2000	false	1	intervention	false	true	Age<60	true	20≤Age<30	female	1	[0] I don’t feel sick	false	false	false		true		true		false		false	false	false	false	false	false	false	false	false	false	false	false	false	false	false	false	false	true	false	false
1	licence:1990-2000	false	2	control	true	false	Age<60	false	20≤Age<30	male	1	[0] I don’t feel sick		false	false		true		false		false		false	false	false	false	false	false	false	false	false	false	false	true	false	false	false	false	false	false	false	false
1	licence>2000	false	1	intervention	false	false	Age<60	true	50≤Age<60	female	3	[0] I don’t feel sick	false	false	true	true	true	true	false	true	false	false	false	false	false	false	false	false	false	false	false	false	false	false	false	false	false	false	true	false	false	false
1	licence>2000	false	1	intervention	true	true	Age<60	true	40≤Age<50	female	1	[0] I don’t feel sick	false	false	false	false	true	true	false	true	false	false	false	false	false	false	false	false	false	false	false	false	false	true	false	false	false	false	false	false	false	false
1	licence<1990	false	1	intervention	false	true	Age<60	true	20≤Age<30	female	1	[0] I don’t feel sick	true	true	false	false	false	true	false	false	true	false	false	false	false	false	false	false	false	false	false	false	false	false	false	false	false	false	false	true	false	false
1	licence:1990-2000	false	1	control	false	true	Age<60	true	20≤Age<30	male	1	[0] I don’t feel sick	true	false	false		true		false		false		false	false	false	false	false	false	false	false	false	false	false	false	false	false	false	false	false	true	false	false
1	licence:1990-2000	false	1	intervention	true	true	Age<60	true	20≤Age<30	female	1	[0] I don’t feel sick	false	false	false		true		false		false		false	false	false	false	false	false	false	false	false	false	false	true	false	false	false	false	false	false	false	false
1	licence:1990-2000	false	2	intervention	false	true	Age<60	true	Age<20	female	2	[0] I don’t feel sick		false	false	false	true	true	false	true	false	false	false	false	false	false	false	false	false	false	false	false	false	true	false	false	false	false	false	false	false	false
1	licence>2000	false	2	intervention	false	true	Age<60	true	40≤Age<50	male	1	[0] I don’t feel sick	false	false	true		true		false		false		false	false	false	false	false	false	false	false	false	false	false	false	false	false	false	false	false	true	false	false
1	licence:1990-2000	false	2	control	false	false	Age<60	true	20≤Age<30	male	1	[0] I don’t feel sick		false	false		true		true		false		false	false	false	false	false	false	false	false	false	false	false	false	false	false	false	false	false	true	false	false
1	licence:1990-2000	false	2	intervention	true	true	Age<60	true	20≤Age<30	male	2	[0] I don’t feel sick		true	false		true		false		false		false	false	false	false	false	false	false	false	false	false	false	true	false	false	false	false	false	false	false	false
1	licence:1990-2000	false	2	control	true	true	Age<60	true	20≤Age<30	male	1	[0] I don’t feel sick		false	false		true		false		false		false	false	false	false	false	false	false	false	false	false	false	false	false	false	false	false	false	true	false	false
1	licence<1990	false	2	intervention	false	false	Age<60	true	40≤Age<50	male	1	[1] Mild	true	false	false	false	true	true	false	true	false	false	false	false	false	false	false	false	false	false	false	false	false	true	false	false	false	false	false	false	false	false
1	licence<1990	false	2	intervention	true	false	Age≥60	false	60≤Age<70	female	1	[1] Mild	true	false	false	true	false	true	false	true	false	false	false	false	false	false	false	false	false	false	false	false	false	false	true	false	false	false	false	false	false	false
1	licence<1990	false	2	intervention	false	false	Age≥60	true	60≤Age<70	female	1	[1] Mild	false	false	false		true		false		false		false	false	false	false	false	false	false	false	false	false	false	false	false	false	false	false	false	true	false	false
1	licence:1990-2000	false	2	control	false	false	Age<60	true	Age<20	female	1	[1] Mild	false	false	false		true		false		false		false	false	false	false	false	false	false	false	false	false	false	true	false	false	false	false	false	false	false	false
2	licence>2000	false	2	control	true	false	Age≥60	true	60≤Age<70	female	1	[1] Mild	true	true	false		true		false		false		false	false	false	false	false	false	false	false	false	false	false	false	false	false	false	false	false	true	false	false
1	licence<1990	false	1	intervention	false	true	Age<60	true	30≤Age<40	male	1	[1] Mild	false	false	true	true	false	false	false	true	false	false	false	false	false	false	false	false	false	false	true	false	false	false	false	false	false	false	false	false	false	false
1	licence:1990-2000	false	1	control	false	true	Age<60	true	50≤Age<60	female	1	[1] Mild	true	true	false	false	false	false	false	true	false	false	false	false	false	false	false	false	false	true	false	false	false	false	false	false	false	false	false	false	false	false
1	licence:1990-2000	false	2	control	false	true	Age≥60	true	60≤Age<70	female	2	[1] Mild	true	false	false		true		false		false		true	false	false	false	false	false	false	false	false	false	false	false	false	false	false	false	false	false	false	false
2	licence:1990-2000	false	1	intervention	true	true	Age≥60	true	Age≥70	female	1	[1] Mild	true	true	true	true	false	true	false	false	false	false	false	false	false	false	false	false	true	false	false	false	false	false	false	false	false	false	true	false	false	false
1	licence<1990	false	2	intervention	false	false	Age<60	true	20≤Age<30	male	3	[1] Mild		false	false	false	true	true	false	true	false	false	false	false	false	false	false	false	false	false	false	false	false	false	false	false	false	false	false	true	false	false
1	licence<1990	false	2	intervention	false	false	Age<60	true	30≤Age<40	female	1	[1] Mild	false	false	false		true		false		false		true	false	false	false	false	false	false	false	false	false	false	false	false	false	false	false	false	false	false	false
2	licence:1990-2000	false	1	control	true	true	Age<60	true	20≤Age<30	female	4	[1] Mild	true	true	true	false	false	true	false	false	true	false	false	false	false	false	false	false	false	false	false	false	false	false	false	false	false	false	true	false	false	true
1	licence>2000	false	2	control	false	true	Age<60	true	20≤Age<30	female	1	[1] Mild	false	false	false		true		false		false		false	false	false	false	false	false	true	false	false	false	false	false	false	false	false	false	false	false	false	false
1	licence>2000	false	1	intervention	false	true	Age<60	true	40≤Age<50	female	1	[1] Mild	true	false	false	false	false	true	false	true	false	false	true	false	false	false	false	false	false	false	false	false	false	false	false	false	false	false	false	false	false	false
1	licence:1990-2000	false	1	control	false	true	Age<60	true	20≤Age<30	female	1	[1] Mild	false	false	false		true		false		false		false	false	false	false	false	false	false	false	false	false	false	false	false	false	false	false	false	true	false	false
1	licence>2000	false	1	intervention	false	true	Age<60	true	50≤Age<60	female	1	[1] Mild	false	false	false		true		false		false		true	false	false	false	false	false	false	false	false	false	false	false	false	false	false	false	false	false	false	false
1	licence>2000	false	1	intervention	false	true	Age≥60	true	60≤Age<70	female	1	[1] Mild	true	false	false		true		false		false		true	false	false	false	false	false	false	false	false	false	false	false	false	false	false	false	false	false	false	false
1	licence:1990-2000	false	1	intervention	false	true	Age≥60	true	60≤Age<70	female	1	[1] Mild	false	false	false		true		false		false		true	false	false	false	false	false	false	false	false	false	false	false	false	false	false	false	false	false	false	false
1	licence:1990-2000	false	1	intervention	false	true	Age<60	true	30≤Age<40	female	1	[1] Mild	false	true	false		true		false		false		false	false	false	false	false	false	false	false	false	false	false	false	true	false	false	false	false	false	false	false
2	licence:1990-2000	false	2	control	false	true	Age<60	true	40≤Age<50	female	1	[1] Mild	true	true	false	true	true	true	false	true	false	false	false	false	false	false	false	false	false	false	false	false	false	true	false	false	false	false	false	true	false	false
2	licence:1990-2000	false	1	intervention	true	true	Age<60	true	20≤Age<30	female	4	[1] Mild	false	false	true	false	false	true	false	true	true	false	false	false	false	false	false	false	false	false	false	false	false	false	false	false	false	false	true	false	false	false
2	licence:1990-2000	false	2	control	false	true	Age<60	true	40≤Age<50	female	1	[1] Mild	false	false	false		true		false		false		false	false	false	false	false	false	false	false	true	false	false	false	false	false	false	false	false	true	false	false
1	licence:1990-2000	false	1	control	false	true	Age<60	true	Age<20	female	4	[1] Mild		false	false	false	true	true	false	true	false	false	false	false	false	false	false	false	false	false	false	false	true	false	false	false	false	false	false	false	false	false
1	licence:1990-2000	false	1	control	false	true	Age<60	true	20≤Age<30	female	2	[1] Mild	false	false	false	false	true	true	false	true	false	false	false	false	false	false	false	false	false	false	false	false	false	false	false	false	false	false	false	true	false	false
1	licence:1990-2000	false	1	intervention	false	true	Age<60	true	30≤Age<40	male	2	[1] Mild	false	true	true	true	true	true	false	true	false	false	false	false	false	false	false	false	false	false	false	false	false	false	false	true	false	false	false	false	false	false
1	licence:1990-2000	false	2	intervention	true	true	Age≥60	true	60≤Age<70	female	1	[1] Mild	true	false	true	false	false	true	false	true	false	false	false	false	false	false	false	false	false	false	false	false	false	false	false	true	false	false	false	false	false	false
2	licence:1990-2000	false	1	intervention	true	true	Age<60	true	20≤Age<30	female	4	[1] Mild	true	false	false	false	false	true	false	false	false	false	false	false	false	true	true	false	false	false	false	false	false	false	false	false	false	false	false	false	false	false
1	licence:1990-2000	false	2	control	true	false	Age<60	true	40≤Age<50	female	1	[1] Mild	true	true	true	true	false	true	false	true	false	false	false	false	false	false	false	false	false	false	false	false	false	true	false	false	false	false	false	false	false	false
1	licence:1990-2000	false	2	control	false	false	Age<60	true	40≤Age<50	male	1	[1] Mild	false	false	false		true		false		true		false	false	false	false	false	false	false	false	false	false	false	false	true	false	false	false	false	false	false	false
1		false	1	control	false	false	Age<60	true	40≤Age<50	female	2	[1] Mild		false	false	false	true	true	false	true	true	true	false	false	false	false	false	false	false	false	false	false	false	false	false	false	false	false	false	true	false	false
1		false	1	control	false	false	Age<60	true	20≤Age<30	female	1	[1] Mild	false	true	false		true		false		false		false	false	false	false	false	false	false	true	false	false	false	false	false	false	false	false	false	false	false	false
1	licence:1990-2000	false	1	control	false	true	Age<60	true	20≤Age<30	male	3	[1] Mild	false	true	false		true		false		false		false	false	false	false	false	false	false	false	false	false	false	false	false	false	false	false	true	false	false	false
1	licence:1990-2000	false	1	intervention	false	true	Age<60	false	40≤Age<50	male	1	[1] Mild	true	true	false		true		false		false		false	true	false	false	false	false	false	false	false	false	false	false	false	false	false	false	false	false	false	false
1	licence>2000	false	2	control	false	true	Age<60	true	30≤Age<40	male	1	[1] Mild		false	false		true		false		false		false	false	false	false	false	false	false	false	false	false	false	false	true	false	false	false	false	false	false	false
1	licence:1990-2000	false	1	intervention	true	true	Age<60	true	20≤Age<30	male	1	[1] Mild		false	false	false	false	true	false	false	true	false	false	false	false	false	false	false	false	false	false	false	false	false	true	false	false	false	false	false	false	false
1	licence:1990-2000	false	2	control	false	true	Age<60	true	20≤Age<30	male	1	[1] Mild	false	false	false		true		false		false		false	false	false	false	false	false	false	false	false	false	true	false	false	false	false	false	false	false	false	false
1	licence:1990-2000	false	1	control	true	true	Age<60	true	40≤Age<50	male	1	[1] Mild		false	false	true	false	false	false	true	false	false	false	false	false	false	false	false	false	false	false	false	false	false	false	false	false	false	false	true	false	false
1	licence:1990-2000	false	1	control	false	true	Age<60	true	20≤Age<30	female	1	[1] Mild	false	false	false	false	true	true	false	true	false	false	false	false	false	false	false	false	false	false	false	false	false	false	false	false	false	false	false	true	false	false
5	licence:1990-2000	false	2	intervention	true	false	Age≥60	true	Age≥70	male	1	[1] Mild	true	true	false		true		false		false		false	false	false	true	false	false	false	false	true	false	false	true	false	false	false	false	false	false	false	false
1	licence:1990-2000	false	1	control	false	true	Age<60	true	30≤Age<40	female	1	[1] Mild	false	false	false		true		false		false		false	false	false	false	false	false	false	false	false	false	false	true	false	false	false	false	false	false	false	false
1	licence>2000	false	1	intervention	false	false	Age<60	true	20≤Age<30	female	1	[1] Mild	false	false	false		true		false		false		true	false	false	false	false	false	false	false	false	false	false	false	false	false	false	false	false	false	false	false
1	licence>2000	false	1	control	false	true	Age<60	true	30≤Age<40	female	1	[1] Mild	false	false	false		true		false		false		false	false	false	false	false	false	false	false	false	false	false	false	false	false	false	false	false	true	false	false
1	licence>2000	false	1	control	false	true	Age<60	true	20≤Age<30	female	2	[1] Mild	false	false	false		true		false		true		false	false	false	false	false	false	false	false	false	false	false	false	false	false	false	false	true	false	false	false
2	licence:1990-2000	false	2	control	false	true	Age<60	true	40≤Age<50	female	1	[1] Mild	false	false	false	false	false	false	false	false	false	false	false	false	false	false	false	false	false	true	false	true	false	false	false	false	false	false	false	false	false	false
1	licence>2000	false	1	control	false	true	Age<60	true	20≤Age<30	female	6	[1] Mild		false	false		true		true		false		false	false	false	false	false	false	false	false	false	false	false	false	false	false	false	false	true	false	false	false
1	licence>2000	false	2	intervention	false	false	Age≥60	true	60≤Age<70	female	1	[1] Mild	false	true	false	true	true	true	false	true	false	false	false	false	false	false	false	false	false	false	false	false	false	true	false	false	false	false	false	false	false	false
1	licence>2000	false	2	intervention	false	false	Age<60	true	40≤Age<50	female	2	[1] Mild	true	false	false		true		false		false		true	false	false	false	false	false	false	false	false	false	false	false	false	false	false	false	false	false	false	false
1	licence<1990	false	1	control	false	true	Age<60	false	30≤Age<40	male	1	[1] Mild	false	false	false		true		false		false		false	false	false	false	false	false	false	false	false	false	false	false	true	false	false	false	false	false	false	false
1	licence:1990-2000	false	1	intervention	false	false	Age<60	true	20≤Age<30	female	1	[1] Mild	true	true	false		true		false		false		false	false	false	false	false	false	false	false	false	false	false	false	false	true	false	false	false	false	false	false
1	licence<1990	false	2	intervention	false	false	Age<60	true	30≤Age<40	male	1	[1] Mild	false	false	false	false	false	true	false	true	false	false	false	false	false	false	false	false	false	false	false	false	false	false	true	false	false	false	false	false	false	false
1	licence:1990-2000	false	1	control	false	true	Age<60	true	20≤Age<30	female	1	[1] Mild	false	false	false		true		false		false		false	false	false	false	false	false	false	false	false	true	false	false	false	false	false	false	false	false	false	false
1	licence<1990	false	2	intervention	false	false	Age<60	false	30≤Age<40	female	1	[1] Mild	false	false	false		true		false		false		false	false	false	false	false	false	true	false	false	false	false	false	false	false	false	false	false	false	false	false
1	licence<1990	false	2	intervention	false	false	Age≥60	true	60≤Age<70	female	1	[1] Mild	false	false	false	false	false	false	true	true	false	false	true	false	false	false	false	false	false	false	false	false	false	false	false	false	false	false	false	false	false	false
1	licence>2000	false	2	control	false	false	Age<60	true	40≤Age<50	male	1	[1] Mild	true	true	false		true		false		false		false	false	false	false	false	false	false	true	false	false	false	false	false	false	false	false	false	false	false	false
1	licence:1990-2000	false	1	intervention	false	true	Age<60	true	40≤Age<50	male	1	[1] Mild		true	false	true	false	true	false	true	false	false	false	false	false	false	false	false	false	false	false	false	false	false	false	false	false	false	false	true	false	false
1	licence:1990-2000	false	1	intervention	false	true	Age<60	true	20≤Age<30	male	1	[1] Mild	false	true	false		true		false		false		false	false	false	false	false	false	false	false	false	false	false	false	false	false	false	false	false	true	false	false
1	licence:1990-2000	false	2	intervention	true	false	Age<60	true	40≤Age<50	female	1	[1] Mild		true	true	true	false	true	false	false	false	false	false	false	false	false	false	false	true	false	false	false	false	false	false	false	false	false	false	false	false	false
1	licence>2000	false	2	control	false	false	Age<60	true	30≤Age<40	female	1	[1] Mild	true	false	false		true		false		false		false	false	false	false	false	false	false	false	false	false	false	false	false	false	false	false	false	true	false	false
1	licence<1990	false	2	control	false	false	Age<60	true	30≤Age<40	female	1	[1] Mild	false	true	false		true		true		false		false	true	false	false	false	false	false	false	false	false	false	false	false	false	false	false	false	false	false	false
1	licence<1990	false	1	control	true	true	Age<60	true	20≤Age<30	female	2	[1] Mild	false	false	false		true		false		true		false	false	false	false	false	false	false	false	false	false	false	false	true	false	false	false	false	false	false	false
1	licence:1990-2000	false	1	intervention	false	true	Age<60	true	30≤Age<40	male	1	[1] Mild	false	false	false	true	false	true	false	true	false	false	true	false	false	false	false	false	false	false	false	false	false	false	false	false	false	false	false	false	false	false
1	licence:1990-2000	false	2	control	true	false	Age≥60	true	60≤Age<70	female	1	[1] Mild	false	false	false	false	false	true	false	true	false	false	false	false	false	false	false	false	false	false	false	false	false	false	false	false	false	false	false	true	false	false
1	licence:1990-2000	false	1	intervention	false	true	Age<60	true	30≤Age<40	male	4	[1] Mild	false	false	false	false	false	true	false	true	false	false	false	false	false	false	false	false	false	false	true	false	false	false	false	false	false	false	false	false	false	false
1	licence:1990-2000	false	1	control	true	true	Age<60	true	20≤Age<30	male	1	[1] Mild	false	false	false		true		false		false		false	false	false	false	false	true	false	false	false	false	false	false	false	false	false	false	false	false	false	false
1	licence:1990-2000	false	1	control	false	true	Age<60	true	20≤Age<30	female	1	[1] Mild		true	false		true		false		false		false	false	false	false	false	false	false	false	false	false	false	false	false	false	false	false	false	true	false	false
1	licence:1990-2000	false	1	control	false	false	Age<60	true	30≤Age<40	male	1	[1] Mild		false	false		true		false		false		false	false	false	false	false	false	false	false	false	false	false	false	false	false	false	false	false	true	false	false
2	licence:1990-2000	false	1	intervention	true	true	Age<60	true	20≤Age<30	female	3	[1] Mild	false	true	true		true		false		true		false	false	false	false	false	true	true	false	false	false	false	false	false	false	false	false	false	false	false	false
1	licence<1990	false	2	control	false	true	Age≥60	true	60≤Age<70	female	1	[1] Mild	false	false	false		true		false		false		false	false	false	false	false	false	false	true	false	false	false	false	false	false	false	false	false	false	false	false
2	licence<1990	false	1	control	false	false	Age<60	true	40≤Age<50	female	1	[1] Mild		false	false		true		true		false		false	false	false	false	false	false	false	false	false	false	true	false	false	false	false	false	false	true	false	false
1	licence:1990-2000	false	1	control	false	true	Age<60	true	20≤Age<30	female	2	[1] Mild	false	false	false	false	true	true	false	true	false	false	false	false	false	false	false	false	false	false	false	false	false	false	true	false	false	false	false	false	false	false
1	licence:1990-2000	false	1	intervention	false	true	Age<60	false	30≤Age<40	female	1	[1] Mild	true	true	false		true		false		false		true	false	false	false	false	false	false	false	false	false	false	false	false	false	false	false	false	false	false	false
1	licence>2000	false	1	intervention	true	false	Age≥60	true	60≤Age<70	male	1	[1] Mild		false	false		true		false		false		false	false	false	false	false	false	false	false	true	false	false	false	false	false	false	false	false	false	false	false
2	licence:1990-2000	false	1	control	false	true	Age<60	true	20≤Age<30	female	1	[1] Mild	false	true	false	false	true	true	false	true	false	false	false	false	false	false	false	false	true	false	false	false	false	false	false	false	false	false	false	true	false	false
1	licence<1990	false	2	intervention	true	true	Age<60	true	30≤Age<40	male	1	[1] Mild	false	true	true	true	false	false	false	true	false	false	true	false	false	false	false	false	false	false	false	false	false	false	false	false	false	false	false	false	false	false
2	licence:1990-2000	false	1	control	true	true	Age<60	true	20≤Age<30	female	1	[1] Mild		true	true	true	false	true	false	true	false	false	false	false	false	false	false	false	false	false	false	false	true	false	false	false	false	false	true	false	false	false
2	licence:1990-2000	false	1	intervention	false	true	Age<60	true	20≤Age<30	female	2	[1] Mild	false	false	true		true		false		true		false	false	false	false	false	false	false	false	false	false	false	false	false	false	false	false	true	false	false	false
1	licence<1990	false	2	intervention	false	false	Age<60	true	30≤Age<40	male	1	[1] Mild		true	false		true		false		false		false	false	false	false	false	false	false	false	true	false	false	false	false	false	false	false	false	false	false	false
2	licence>2000	false	1	control	true	false	Age<60	true	40≤Age<50	female	1	[1] Mild		false	false	false	false	false	false	true	false	false	false	false	false	false	false	false	false	false	false	true	false	false	false	false	false	false	false	false	false	false
1	licence<1990	false	2	intervention	true	false	Age≥60	true	Age≥70	female	1	[2] Medium	false	true	true	false	false	false	false	true	false	false	false	false	false	false	false	false	false	false	true	false	false	false	false	false	false	false	false	false	false	false
1	licence:1990-2000	false	2	intervention	false	true	Age<60	true	30≤Age<40	female	1	[2] Medium		false	false		true		false		false		false	false	false	false	false	false	false	false	false	false	false	false	false	false	false	false	false	true	false	false
1	licence:1990-2000	false	2	intervention	true	true	Age<60	true	30≤Age<40	female	1	[2] Medium		false	false	false	false	true	false	true	false	false	false	false	false	false	false	false	false	false	false	false	false	true	false	false	false	false	false	false	false	false
2	licence:1990-2000	false	1	control	true	true	Age<60	true	30≤Age<40	female	2	[2] Medium		false	true	false	false	true	false	false	true	false	false	false	false	false	false	false	false	false	false	false	false	false	false	false	false	false	true	false	false	false
1	licence:1990-2000	false	1	control	true	true	Age<60	true	50≤Age<60	male	1	[2] Medium	false	false	false		true		false		false		false	false	false	false	false	false	false	false	false	false	false	false	true	false	false	false	false	false	false	false
1	licence:1990-2000	false	1	control	true	true	Age<60	true	20≤Age<30	male	1	[2] Medium	true	true	true		true		false		false		false	false	false	false	false	false	false	false	false	false	true	false	false	false	false	false	false	false	false	false
1	licence:1990-2000	false	1	control	false	true	Age<60	false	20≤Age<30	female	2	[2] Medium	true	false	false		true		false		false		false	false	false	false	false	false	false	false	false	false	false	true	false	false	false	false	false	false	false	false
1	licence:1990-2000	false	1	control	false	true	Age<60	true	Age<20	female	1	[2] Medium	false	false	false		true		false		true		false	false	false	false	false	false	false	false	false	false	false	false	false	true	false	false	false	false	false	false
1	licence:1990-2000	false	1	control	true	true	Age<60	true	20≤Age<30	female	1	[2] Medium	true	true	true		true		false		false		false	false	false	false	false	false	true	false	false	false	false	false	false	false	false	false	false	false	false	false
2	licence:1990-2000	false	1	control	false	false	Age<60	true	20≤Age<30	male	3	[2] Medium	true	false	false		true		false		true		true	false	false	false	false	false	false	false	false	false	false	false	false	false	false	false	true	false	false	false
2	licence<1990	false	1	intervention	false	true	Age<60	true	20≤Age<30	female	1	[2] Medium	true	false	false	false	false	true	false	false	false	false	false	false	false	false	false	false	false	false	true	false	false	false	false	false	false	false	false	false	true	false
1	licence<1990	false	1	intervention	false	true	Age<60	true	20≤Age<30	female	3	[2] Medium	true	false	false	true	false	true	false	true	false	false	false	false	false	false	false	false	false	false	false	true	false	false	false	false	false	false	false	false	false	false
1	licence>2000	false	1	control	false	true	Age<60	true	20≤Age<30	male	2	[2] Medium	true	false	false		true		false		false		false	false	false	false	false	false	false	false	false	true	false	false	false	false	false	false	false	false	false	false
1	licence:1990-2000	false	2	control	false	false	Age<60	true	Age<20	male	1	[2] Medium		false	false	false	false	false	false	true	false	false	false	false	false	false	false	false	false	false	false	false	false	false	false	false	false	false	false	true	false	false
1	licence:1990-2000	false	2	control	false	false	Age<60	false	20≤Age<30	female	1	[2] Medium	false	true	false		true		false		false		false	false	false	false	false	false	false	false	false	false	false	true	false	false	false	false	false	false	false	false
1	licence:1990-2000	false	2	intervention	true	true	Age<60	true	30≤Age<40	male	1	[2] Medium		false	false		true		false		false		false	false	false	false	false	false	false	false	false	false	true	false	false	false	false	false	false	false	false	false
1	licence:1990-2000	false	1	intervention	false	true	Age<60	false	30≤Age<40	female	1	[2] Medium		false	false	false	true	true	false	true	false	false	false	false	false	false	false	false	false	false	false	false	false	false	false	false	false	false	false	true	false	false
1	licence:1990-2000	false	1	intervention	false	true	Age<60	true	40≤Age<50	male	1	[2] Medium		true	true	true	false	true	false	false	false	false	false	false	false	false	true	false	false	false	false	false	false	false	false	false	false	false	false	false	false	false
1	licence:1990-2000	false	2	control	false	true	Age≥60	true	60≤Age<70	female	1	[2] Medium	false	false	false	false	true	true	false	true	false	false	false	false	false	false	false	false	false	false	false	false	false	false	false	false	false	false	false	true	false	false
1	licence:1990-2000	false	2	control	false	true	Age≥60	true	60≤Age<70	male	1	[2] Medium	true	false	true	false	false	false	false	true	false	false	false	false	false	false	false	false	false	false	false	false	false	true	false	false	false	false	false	false	false	false
1	licence<1990	false	1	intervention	false	true	Age<60	true	20≤Age<30	male	1	[2] Medium	false	true	true		true		false		true		false	false	false	false	false	false	false	false	false	false	false	false	false	false	false	false	true	false	false	false
1	licence:1990-2000	false	1	control	false	true	Age<60	true	40≤Age<50	female	2	[2] Medium	false	false	false		true		false		false		false	false	false	false	false	false	false	false	false	false	false	false	true	false	false	false	false	false	false	false
1	licence>2000	false	2	control	false	false	Age<60	true	20≤Age<30	female	1	[2] Medium	false	false	false		true		false		false		false	false	false	false	false	false	false	false	false	true	false	false	false	false	false	false	false	false	false	false
1	licence:1990-2000	false	1	control	false	true	Age<60	true	20≤Age<30	female	1	[2] Medium	false	false	false		true		false		false		true	false	false	false	false	false	false	false	false	false	false	false	false	false	false	false	false	false	false	false
1	licence:1990-2000	false	2	control	false	true	Age<60	true	20≤Age<30	male	2	[2] Medium	false	false	false		true		false		false		false	false	false	false	false	false	false	false	false	true	false	false	false	false	false	false	false	false	false	false
1	licence:1990-2000	false	2	control	false	true	Age<60	true	20≤Age<30	male	1	[2] Medium		false	false		true		false		false		false	false	false	false	false	false	false	false	false	false	true	false	false	false	false	false	false	false	false	false
1	licence:1990-2000	false	2	control	true	true	Age<60	true	30≤Age<40	female	1	[2] Medium	false	false	false		true		false		false		false	false	false	false	false	false	false	false	false	false	true	false	false	false	false	false	false	false	false	false
1	licence:1990-2000	false	1	control	true	true	Age<60	true	30≤Age<40	female	1	[2] Medium	false	false	true	true	false	false	false	true	false	false	false	false	false	false	false	false	false	false	false	true	false	false	false	false	false	false	false	false	false	false
1	licence:1990-2000	false	1	intervention	true	true	Age<60	true	30≤Age<40	male	2	[2] Medium	true	false	true		true		false		false		false	false	false	false	false	false	false	false	false	false	false	true	false	false	false	false	false	false	false	false
2	licence<1990	false	2	intervention	true	false	Age<60	true	40≤Age<50	female	1	[2] Medium		false	false		true		false		false		false	false	false	false	false	false	false	false	true	false	false	false	true	false	false	false	false	false	false	false
1	licence:1990-2000	false	2	intervention	true	true	Age<60	true	Age<20	female	1	[2] Medium		false	false		true		false		false		false	false	false	false	false	false	false	false	false	false	false	false	true	false	false	false	false	false	false	false
2	licence:1990-2000	false	1	control	true	true	Age<60	true	40≤Age<50	male	1	[2] Medium	false	false	false	false	false	true	false	false	true	false	false	false	false	false	false	false	false	true	false	false	false	false	false	false	false	false	false	false	false	false
2	licence>2000	false	2	control	true	true	Age<60	true	30≤Age<40	female	1	[2] Medium	true	false	false	false	false	true	false	true	false	false	false	false	false	false	false	false	false	false	false	false	false	false	true	false	false	false	false	false	false	false
1	licence>2000	false	2	control	false	true	Age<60	true	30≤Age<40	male	1	[2] Medium	false	false	false	false	false	true	false	false	true	false	false	false	false	false	false	false	false	false	false	false	false	false	false	false	false	false	true	false	false	false
1	licence:1990-2000	false	1	control	false	true	Age<60	true	40≤Age<50	female	3	[2] Medium	false	false	false	false	true	true	true	true	false	false	false	false	false	false	false	false	false	false	false	false	false	false	false	false	false	false	false	true	false	false
1	licence:1990-2000	false	1	intervention	false	true	Age<60	true	30≤Age<40	female	1	[2] Medium	false	false	false		true		false		false		false	false	false	false	false	false	false	false	false	true	false	false	false	false	false	false	false	false	false	false
1	licence:1990-2000	false	2	control	true	true	Age<60	true	50≤Age<60	male	1	[2] Medium		false	true		true		false		false		false	false	false	false	false	false	false	false	false	false	false	true	false	false	false	false	false	false	false	false
1	licence:1990-2000	false	1	intervention	false	true	Age<60	true	20≤Age<30	female	2	[2] Medium	false	true	false		true		false		false		false	false	false	false	false	false	false	false	false	false	false	false	false	true	false	false	false	false	false	false
3	licence:1990-2000	false	2	control	false	true	Age<60	true	30≤Age<40	female	2	[2] Medium	true	true	false		true		false		false		false	false	false	false	true	true	false	false	false	false	false	false	false	false	false	false	false	true	false	false
2	licence:1990-2000	false	2	control	false	true	Age<60	true	20≤Age<30	male	4	[2] Medium		false	false		true		false		false		false	false	false	false	false	false	false	true	false	true	false	false	false	false	false	false	false	false	false	false
1	licence>2000	false	1	intervention	true	false	Age<60	true	20≤Age<30	male	4	[2] Medium	false	false	false	true	true	true	false	true	true	false	false	false	false	false	false	false	false	false	false	false	false	false	false	false	false	false	true	false	false	false
1	licence<1990	false	2	intervention	true	true	Age<60	true	Age<20	female	2	[2] Medium	false	true	true		true		false		false		false	false	false	false	false	false	false	false	false	false	false	false	true	false	false	false	false	false	false	false
2	licence<1990	false	2	intervention	false	true	Age<60	true	50≤Age<60	male	3	[2] Medium	false	false	false		true		false		false		false	false	false	false	false	false	false	false	false	true	false	false	false	false	false	false	false	false	false	false
1	licence<1990	false	2	intervention	false	true	Age<60	true	50≤Age<60	female	1	[2] Medium		true	true	true	false	true	true	true	false	false	false	false	false	false	false	false	false	false	false	false	false	false	false	false	false	false	true	false	false	false
1	licence:1990-2000	false	1	intervention	false	true	Age<60	true	50≤Age<60	female	1	[2] Medium		true	false	true	false	true	false	false	false	false	false	false	false	false	false	false	false	false	false	false	false	false	false	false	false	false	true	false	false	false
1	licence:1990-2000	false	1	intervention	false	true	Age<60	true	Age<20	male	3	[2] Medium		true	true		true		false		true		false	false	false	false	false	false	false	false	false	false	false	false	false	false	false	false	true	false	false	false
1	licence:1990-2000	false	1	control	false	true	Age<60	true	30≤Age<40	male	1	[2] Medium	false	true	false	false	false	true	false	true	false	false	false	false	false	false	true	false	false	false	false	false	false	false	false	false	false	false	false	false	false	false
1	licence:1990-2000	false	1	control	false	true	Age<60	true	30≤Age<40	female	1	[2] Medium	true	false	false	false	false	true	false	true	false	false	false	false	false	false	false	false	false	false	false	false	false	false	false	false	false	false	false	true	false	false
1	licence:1990-2000	false	2	intervention	true	false	Age<60	true	20≤Age<30	female	1	[2] Medium	true	true	true		true		false		false		false	false	false	false	false	false	false	true	false	false	false	false	false	false	false	false	false	false	false	false
2	licence:1990-2000	false	2	intervention	true	false	Age≥60	true	60≤Age<70	male	1	[2] Medium	true	false	true		true		false		false		true	false	false	false	false	false	false	false	false	false	false	false	false	false	false	false	false	false	false	false
1	licence:1990-2000	false	1	control	false	false	Age<60	true	30≤Age<40	female	1	[2] Medium	false	false	false		true		false		false		true	false	false	false	false	false	false	false	false	false	false	false	false	false	false	false	false	false	false	false
1	licence:1990-2000	false	2	intervention	true	true	Age<60	true	30≤Age<40	female	1	[2] Medium		false	false	false	false	true	false	false	false	false	false	false	false	false	true	false	false	false	false	false	false	false	false	false	false	false	false	false	false	false
1	licence>2000	false	2	control	false	false	Age<60	true	50≤Age<60	female	1	[2] Medium	false	false	false		true		false		false		true	false	false	false	false	false	false	false	false	false	false	false	false	false	false	false	false	false	false	false
1	licence>2000	false	2	control	false	false	Age<60	false	30≤Age<40	male	1	[2] Medium	true	true	false		true		false		true		false	false	false	false	false	false	false	false	false	false	false	false	false	false	false	false	true	false	false	false
1	licence>2000	false	2	control	false	false	Age<60	true	20≤Age<30	female	2	[2] Medium	false	false	false	false	true	true	false	true	false	false	false	false	false	false	false	false	false	false	false	true	false	false	false	false	false	false	false	false	false	false
1	licence:1990-2000	false	2	intervention	true	false	Age<60	true	30≤Age<40	male	1	[2] Medium	true	true	true		true		false		false		false	false	false	false	false	false	false	false	false	false	false	false	false	false	false	false	true	false	false	false
1	licence:1990-2000	false	2	intervention	false	true	Age<60	true	30≤Age<40	female	1	[2] Medium	false	false	false		true		false		false		false	false	false	false	false	false	false	false	false	false	false	true	false	false	false	false	false	false	false	false
1	licence:1990-2000	false	2	control	true	false	Age<60	false	20≤Age<30	female	1	[2] Medium		true	false		true		false		false		false	false	false	false	false	false	false	false	false	false	false	false	false	false	false	false	false	true	false	false
2	licence>2000	false	1	intervention	false	true	Age<60	false	20≤Age<30	female	1	[2] Medium		false	false		true		false		false		false	false	false	false	false	false	false	false	false	false	true	false	false	false	false	false	true	false	false	false
1	licence:1990-2000	false	2	control	false	false	Age<60	true	20≤Age<30	female	3	[2] Medium	false	false	false		true		false		false		false	false	false	false	false	false	false	false	false	true	false	false	false	false	false	false	false	false	false	false
1		false	1	control	false	false	Age<60	true	30≤Age<40	male	2	[2] Medium	false	false	false	true	false	false	false	false	true	false	false	false	false	false	false	false	false	false	false	false	false	false	false	false	false	false	false	true	false	false
1	licence:1990-2000	false	1	control	false	true	Age<60	true	20≤Age<30	female	5	[2] Medium	false	false	true	false	false	true	true	false	false	false	false	false	false	false	false	false	false	false	false	false	false	false	false	false	false	false	true	false	false	false
1	licence:1990-2000	false	1	control	false	true	Age<60	true	20≤Age<30	male	1	[2] Medium		true	false	false	false	false	false	false	true	false	false	false	false	false	false	false	false	false	false	false	false	false	false	false	false	false	true	false	false	false
1	licence:1990-2000	false	1	control	false	true	Age<60	false	20≤Age<30	male	3	[2] Medium	false	false	false	false	false	false	true	false	false	false	true	false	false	false	false	false	false	false	false	false	false	false	false	false	false	false	false	false	false	false
2	licence<1990	false	2	intervention	true	true	Age<60	true	20≤Age<30	male	5	[2] Medium		true	false		true		false		false		false	false	false	false	true	false	false	false	false	false	false	false	false	false	false	false	false	false	true	false
2	licence>2000	false	2	intervention	false	false	Age≥60	true	Age≥70	female	1	[2] Medium	true	true	true		true		false		false		false	false	false	false	false	false	false	false	false	false	false	false	false	false	false	false	true	false	false	true
1	licence:1990-2000	false	1	intervention	true	true	Age<60	true	20≤Age<30	male	3	[2] Medium	false	false	false		true		false		false		false	false	false	false	false	false	false	false	false	false	false	false	false	false	false	false	true	false	false	false
1	licence:1990-2000	false	1	intervention	false	true	Age<60	true	20≤Age<30	male	1	[2] Medium		false	false	false	false	true	false	true	false	false	false	false	false	false	false	false	false	false	false	false	false	false	false	false	false	false	true	false	false	false
1	licence:1990-2000	false	2	intervention	false	false	Age<60		40≤Age<50	female	1	[2] Medium	false	false	false		true		false		false		false	false	false	false	false	false	false	false	false	false	false	false	false	false	false	false	true	false	false	false
1	licence>2000	false	1	intervention	false	true	Age<60	true	50≤Age<60	male	1	[2] Medium		false	true		true		false		false		false	false	false	false	false	false	false	false	false	false	false	false	false	true	false	false	false	false	false	false
1	licence:1990-2000	false	1	intervention	false	true	Age<60	false	30≤Age<40	female	2	[2] Medium	false	false	false		true		false		false		false	false	false	false	false	false	false	false	false	false	true	false	false	false	false	false	false	false	false	false
1	licence>2000	false	2	control	false	true	Age<60	true	20≤Age<30	female	2	[2] Medium		false	true		true		false		true		false	false	false	false	false	false	false	false	false	false	false	false	false	false	false	false	false	true	false	false
1	licence:1990-2000	false	2	intervention	true	true	Age≥60	true	Age≥70	male	1	[2] Medium	true	true	true		true		false		false		false	false	false	false	false	false	false	false	false	false	true	false	false	false	false	false	false	false	false	false
3	licence:1990-2000	false	1	control	false	true	Age<60	true	20≤Age<30	male	1	[2] Medium		false	false	false	true	true	false	true	false	false	false	false	false	false	false	false	false	false	false	false	false	false	false	false	false	false	false	true	false	false
3	licence:1990-2000	false	1	control	false	true	Age≥60	true	Age≥70	male	2	[2] Medium	true	false	false		true		false		true		false	false	false	false	false	false	false	false	true	false	false	false	false	false	false	false	true	false	false	false
1	licence<1990	false	2	control	false	false	Age<60	true	40≤Age<50	female	1	[2] Medium		false	false		true		true		false		false	false	false	false	false	false	false	false	false	false	false	false	false	false	false	false	false	true	false	false
1	licence<1990	false	2	control	false	false	Age<60	true	50≤Age<60	female	1	[2] Medium	true	false	false	false	false	false	true	false	false	false	false	false	false	false	false	false	false	false	false	false	true	false	false	false	false	false	false	false	false	false
4	licence:1990-2000	false	2	intervention	true	false	Age≥60		60≤Age<70	female	1	[2] Medium		false	false		true		false		true		false	false	false	false	false	false	false	false	false	false	false	false	false	false	false	false	true	false	false	false
1	licence:1990-2000	false	1	control	true	true	Age<60	true	20≤Age<30	female	1	[2] Medium	false	true	true		true		false		false		false	false	false	false	false	false	false	false	true	false	false	false	false	false	false	false	false	false	false	false
3	licence<1990	false	2	intervention	false	false	Age<60	true	40≤Age<50	female	2	[2] Medium		false	false		true		false		false		false	false	false	false	false	false	false	false	true	true	false	false	false	false	false	false	false	false	false	true
3	licence>2000	false	1	intervention	false	false	Age<60	true	20≤Age<30	female	2	[2] Medium		false	false	false	false	true	false	true	false	false	false	false	false	false	false	false	false	false	false	true	false	false	false	false	false	false	true	false	false	true
2	licence<1990	false	2	intervention	true	false	Age<60	true	50≤Age<60	female	1	[2] Medium	true	false	false	false	false	true	false	true	false	false	false	false	false	false	false	false	false	false	true	false	false	false	false	false	false	false	true	false	false	false
1	licence<1990	false	2	control	true	false	Age<60	true	30≤Age<40	male	1	[2] Medium	false	false	false		true		false		false		false	false	false	false	false	false	false	false	false	false	true	false	false	false	false	false	false	false	false	false
1	licence:1990-2000	false	2	control	false	false	Age<60	true	40≤Age<50	female	1	[2] Medium		false	false		true		false		false		false	false	false	false	false	false	false	false	false	false	false	false	true	false	false	false	false	false	false	false
2	licence<1990	false	1	intervention	false	true	Age<60	true	20≤Age<30	male	1	[2] Medium	false	false	false	false	false	true	false	true	false	false	false	false	false	false	false	false	false	false	false	false	true	false	true	false	false	false	false	false	false	false
1	licence:1990-2000	false	2	control	false	true	Age<60	true	40≤Age<50	female	1	[2] Medium	true	true	false	false	false	false	false	false	false	false	false	false	false	false	false	false	false	false	false	false	false	true	false	false	false	false	false	false	false	false
4	licence>2000	false	1	control	false	true	Age<60	true	20≤Age<30	female	3	[2] Medium	true	true	true		true		false		false		true	false	false	true	false	false	false	false	false	false	true	false	false	false	false	false	false	false	false	false
1	licence>2000	false	2	intervention	false	false	Age<60	true	30≤Age<40	female	2	[2] Medium	true	false	false	false	false	false	false	true	true	false	false	false	false	false	false	false	false	false	false	false	false	false	true	false	false	false	false	false	false	false
1	licence>2000	false	1	control	false	false	Age<60	false	30≤Age<40	female	3	[2] Medium		false	false		true		false		false		false	false	false	false	false	false	false	false	false	true	false	false	false	false	false	false	false	false	false	false
1	licence<1990	false	2	intervention	false	false	Age<60	true	50≤Age<60	female	1	[2] Medium	true	true	true	true	true	true	false	true	false	false	false	false	false	false	false	false	false	false	true	false	false	false	false	false	false	false	false	false	false	false
1	licence<1990	false	2	intervention	true	false	Age<60	true	20≤Age<30	male	1	[2] Medium	false	false	false	false	true	true	false	true	false	false	false	false	false	false	false	false	false	false	false	false	false	false	false	true	false	false	false	false	false	false
1	licence>2000	false	1	control	false	true	Age<60	false	30≤Age<40	female	1	[2] Medium	false	false	false	false	false	false	false	true	false	false	false	false	false	false	false	false	false	false	false	false	true	false	false	false	false	false	false	false	false	false
1	licence<1990	false	1	control	true	true	Age<60	true	20≤Age<30	male	1	[2] Medium	true	true	true		true		false		false		false	false	false	false	false	false	false	true	false	false	false	false	false	false	false	false	false	false	false	false
1	licence<1990	false	1	control	false	true	Age<60	true	40≤Age<50	female	1	[2] Medium	false	false	false	false	false	false	true	false	false	false	false	false	false	false	false	false	false	false	false	false	false	false	true	false	false	false	false	false	false	false
1	licence<1990	false	1	control	false	true	Age<60	true	20≤Age<30	female	2	[2] Medium	true	true	false	false	false	false	false	true	false	false	false	false	false	false	false	true	false	false	false	false	false	false	false	false	false	false	false	false	false	false
2	licence<1990	false	1	intervention	true	true	Age<60	false	40≤Age<50	male	1	[2] Medium	false	true	false		true		true		false		false	false	false	false	false	false	false	false	true	false	false	false	true	false	false	false	false	false	false	false
1	licence>2000	false	1	intervention	true	true	Age<60	true	20≤Age<30	female	2	[2] Medium		false	false		true		false		true		false	false	false	false	false	false	false	false	false	false	false	false	false	false	false	false	true	false	false	false
1	licence>2000	false	1	intervention	false	true	Age<60	true	40≤Age<50	male	1	[2] Medium	false	true	true		true		false		false		false	false	false	false	false	false	false	false	false	false	false	false	false	false	false	false	false	true	false	false
1	licence:1990-2000	false	1	intervention	false	false	Age<60	true	20≤Age<30	male	2	[2] Medium	false	false	false		true		false		false		false	false	false	false	false	false	false	false	false	false	false	false	true	false	false	false	false	false	false	false
2	licence>2000	false	1	control	false	true	Age<60	false	20≤Age<30	male	1	[2] Medium		false	false		true		true		false		false	false	false	false	true	false	false	false	true	false	false	false	false	false	false	false	false	false	false	false
2	licence:1990-2000	false	1	control	false	true	Age<60	true	50≤Age<60	male	1	[2] Medium	true	true	true		true		false		false		false	false	false	false	false	false	false	false	false	true	false	false	false	false	false	false	true	false	false	false
2	licence:1990-2000	false	1	control	false	true	Age<60	true	Age<20	female	4	[2] Medium	true	false	false		true		true		false		false	false	false	false	false	false	false	true	false	true	false	false	false	false	false	false	false	false	false	false
1	licence<1990	false	1	control	false	true	Age≥60	true	60≤Age<70	female	1	[2] Medium	false	false	false	false	true	true	false	true	false	false	false	false	false	false	false	false	false	false	false	false	false	false	false	false	false	false	false	true	false	false
1	licence:1990-2000	false	2	intervention	false	true	Age<60	true	50≤Age<60	male	2	[2] Medium	true	true	false		true		false		false		false	false	false	false	false	false	false	false	false	false	true	false	false	false	false	false	false	false	false	false
2	licence:1990-2000	false	1	control	false	true	Age<60	true	Age<20	female	5	[2] Medium	true	true	false	true	false	true	false	false	true	false	false	false	false	false	false	false	false	false	false	false	false	false	false	false	false	false	true	false	false	false
2	licence>2000	false	1	control	false	false	Age<60	true	30≤Age<40	male	3	[2] Medium	false	false	false		true		false		false		true	false	false	false	false	false	false	false	true	false	false	false	false	false	false	false	false	false	false	false
5	licence:1990-2000	false	1	control	false	true	Age<60	true	40≤Age<50	female	2	[2] Medium	false	true	false	false	false	false	true	true	true	false	false	false	false	false	false	false	false	false	true	true	false	false	false	false	false	false	true	false	false	true
1	licence:1990-2000	false	1	control	false	true	Age<60	true	20≤Age<30	female	2	[2] Medium	false	false	false		true		false		false		false	false	false	false	false	false	false	false	false	true	false	false	false	false	false	false	false	false	false	false
1	licence:1990-2000	false	1	control	false	true	Age<60	true	30≤Age<40	female	4	[2] Medium	false	false	false	false	true	true	false	true	false	false	false	false	false	false	false	false	false	false	false	true	false	false	false	false	false	false	false	false	false	false
1	licence:1990-2000	false	2	control	false	false	Age<60	false	20≤Age<30	male	4	[2] Medium	false	false	false		true		false		false		true	false	false	false	false	false	false	false	false	false	false	false	false	false	false	false	false	false	false	false
1	licence>2000	false	1	intervention	false	true	Age≥60	true	60≤Age<70	male	1	[2] Medium	true	true	true	true	false	true	false	false	false	false	false	false	false	false	false	false	false	false	false	true	false	false	false	false	false	false	false	false	false	false
1	licence:1990-2000	false	2	intervention	true	false	Age<60	true	20≤Age<30	male	1	[2] Medium	false	false	false		true		false		false		false	false	false	false	false	false	false	false	false	false	false	false	false	false	false	false	false	true	false	false
2	licence:1990-2000	false	2	intervention	true	false	Age<60	true	30≤Age<40	male	1	[2] Medium	false	false	false	false	false	true	false	false	true	false	false	false	false	false	false	false	false	false	false	false	false	false	true	false	false	false	false	false	false	false
1	licence:1990-2000	false	2	intervention	true	false	Age<60	true	40≤Age<50	male	1	[2] Medium	true	true	true	true	false	false	false	true	false	false	false	false	false	false	false	false	false	false	false	false	false	false	false	false	false	false	false	true	false	false
1	licence:1990-2000	false	2	intervention	false	false	Age<60	false	40≤Age<50	male	1	[2] Medium	true	false	false		true		false		false		false	false	false	false	false	false	false	false	false	false	true	false	false	false	false	false	false	false	false	false
1	licence:1990-2000	false	1	intervention	false	true	Age<60	true	30≤Age<40	male	2	[2] Medium	false	false	false	false	false	true	false	false	false	false	false	false	false	false	false	false	false	false	false	true	false	false	false	false	false	false	false	false	false	false
3	licence<1990	false	2	intervention	false	false	Age<60	false	30≤Age<40	male	1	[2] Medium		false	true	true	false	false	false	false	false	false	false	false	false	false	false	false	false	false	true	false	false	false	true	false	false	false	true	false	false	false
1	licence>2000	false	1	intervention	false	true	Age<60	true	20≤Age<30	female	1	[2] Medium	false	false	false	false	true	true	false	true	false	false	true	false	false	false	false	false	false	false	false	false	false	false	false	false	false	false	false	false	false	false
1	licence<1990	false	1	control	true	true	Age<60	true	30≤Age<40	female	2	[2] Medium	false	true	true	true	false	true	false	false	false	false	false	false	false	false	false	false	false	false	false	false	false	false	false	true	false	false	false	false	false	false
1	licence>2000	false	1	control	false	true	Age<60	false	20≤Age<30	female	1	[2] Medium		false	false		true		true		true		false	false	false	false	false	false	false	false	false	false	false	false	false	false	false	false	false	true	false	false
1	licence>2000	false	1	control	false	true	Age<60	false	20≤Age<30	male	1	[2] Medium	false	false	true	false	false	true	false	true	false	true	false	false	false	false	false	false	false	false	false	false	false	false	false	false	false	false	false	true	false	false
3	licence<1990	false	2	control	true	false	Age≥60	true	60≤Age<70	female	4	[2] Medium	false	false	false		true		false		false		false	false	false	false	false	false	false	true	false	false	false	false	true	false	false	false	false	false	false	false
1	licence<1990	false	2	control	false	false	Age<60	true	Age<20	female	1	[2] Medium	false	false	false		true		false		false		false	false	false	false	false	false	false	false	false	true	false	false	false	false	false	false	false	false	false	false
1	licence<1990	false	2	control	false	false	Age<60	true	50≤Age<60	female	1	[2] Medium	false	false	false	true	true	true	false	true	false	false	false	false	false	false	false	true	false	false	false	false	false	false	false	false	false	false	false	false	false	false
2	licence>2000	false	2	intervention	false	false	Age<60	true	40≤Age<50	female	1	[2] Medium		false	true	false	true	true	false	true	false	false	false	false	false	false	false	false	false	false	false	false	false	false	true	false	false	false	false	false	false	false
1	licence>2000	false	2	intervention	false	false	Age<60	true	30≤Age<40	male	3	[2] Medium	false	false	false		true		false		false		false	false	false	false	false	false	false	false	false	true	false	false	false	false	false	false	false	false	false	false
2	licence>2000	false	2	intervention	false	false	Age<60	false	30≤Age<40	male	1	[2] Medium	false	true	false		true		false		true		false	false	false	false	false	false	false	false	false	false	false	false	false	false	false	false	true	false	false	false
2	licence>2000	false	2	intervention	false	false	Age≥60	true	60≤Age<70	female	1	[2] Medium	false	false	false		true		false		false		false	false	false	false	false	false	false	false	true	false	false	false	false	false	false	false	false	true	false	false
1	licence<1990	false	1	control	false	true	Age<60	false	20≤Age<30	male	1	[2] Medium		false	false		true		false		false		false	false	false	false	false	false	false	false	false	true	false	false	false	false	false	false	false	false	false	false
1	licence:1990-2000	false	2	intervention	false	true	Age<60	false	30≤Age<40	female	1	[2] Medium		false	false		true		false		false		true	false	false	false	false	false	false	false	false	false	false	false	false	false	false	false	false	false	false	false
1	licence:1990-2000	false	1	intervention	false	true	Age<60	true	20≤Age<30	female	1	[2] Medium	true	false	true		true		false		true		false	false	false	false	false	false	false	false	false	false	true	false	false	false	false	false	false	false	false	false
1	licence:1990-2000	false	1	control	true	true	Age<60	true	20≤Age<30	male	1	[2] Medium		true	false		true		false		false		false	false	false	false	false	false	false	false	false	false	false	false	false	false	false	false	false	true	false	false
2	licence:1990-2000	false	1	control	true	true	Age<60	true	20≤Age<30	female	2	[2] Medium	true	true	true	true	false	false	false	false	false	false	false	false	true	false	false	false	false	false	false	false	false	false	false	false	false	false	true	false	false	false
1	licence:1990-2000	false	1	intervention	false	true	Age<60	true	30≤Age<40	female	2	[2] Medium	false	false	false	false	true	true	false	true	false	false	false	false	false	false	false	false	false	false	false	true	false	false	false	false	false	false	false	false	false	false
2	licence:1990-2000	false	2	control	false	false	Age≥60	true	60≤Age<70	female	1	[2] Medium	false	false	false		true		false		true		false	false	false	false	false	false	false	false	false	true	false	false	false	false	false	false	true	false	false	false
2	licence:1990-2000	false	2	control	false	false	Age<60	true	20≤Age<30	male	1	[2] Medium	true	false	false		false		true		false		false	false	false	false	false	false	false	false	false	true	false	false	false	false	false	false	false	false	false	false
2	licence:1990-2000	false	1	control	false	true	Age<60	true	30≤Age<40	male	1	[2] Medium	false	false	false		true		false		false		false	false	false	true	false	false	false	false	true	false	false	false	false	false	false	false	false	false	false	false
2	licence<1990	false	1	intervention	false	true	Age≥60	true	Age≥70	female	1	[2] Medium		true	false	true	true	true	false	true	false	false	false	false	false	false	false	false	true	false	false	false	false	false	false	false	false	false	false	false	true	false
2	licence:1990-2000	false	1	intervention	false	true	Age<60	true	20≤Age<30	female	8	[2] Medium		false	false		true		false		true		true	false	false	false	false	false	false	false	false	false	false	false	false	false	false	false	true	false	false	false
1	licence:1990-2000	false	2	intervention	true	true	Age<60	true	40≤Age<50	male	1	[2] Medium		true	false	false	false	true	false	false	false	false	false	false	false	false	false	false	false	false	false	false	false	false	true	false	false	false	false	false	false	false
1	licence<1990	false	2	intervention	false	false	Age<60	true	30≤Age<40	male	4	[2] Medium	false	true	false		true		false		false		false	false	false	false	true	false	false	false	false	false	false	false	false	false	false	false	false	false	false	false
1	licence:1990-2000	false	1	control	false	true	Age<60	true	20≤Age<30	male	2	[2] Medium		false	false		true		false		false		true	false	false	false	false	false	false	false	false	false	false	false	false	false	false	false	false	false	false	false
1	licence:1990-2000	false	1	control	true	true	Age<60	false	20≤Age<30	male	1	[2] Medium	false	false	false		true		false		false		false	false	false	false	false	false	false	false	false	false	true	false	false	false	false	false	false	false	false	false
1	licence:1990-2000	false	1	intervention	true	true	Age<60	true	30≤Age<40	female	1	[2] Medium		false	true		true		false		false		false	false	false	false	false	false	false	false	false	true	false	false	false	false	false	false	false	false	false	false
1	licence:1990-2000	false	1	intervention	false	true	Age<60	true	40≤Age<50	female	4	[2] Medium	true	false	false		true		false		true		false	false	false	false	false	false	false	true	false	false	false	false	false	false	false	false	false	false	false	false
1	licence:1990-2000	false	1	intervention	false	true	Age<60	true	20≤Age<30	female	1	[2] Medium		false	false		true		true		false		false	false	false	false	false	false	false	false	false	true	false	false	false	false	false	false	false	false	false	false
1		false	2	intervention	false	true	Age<60	true	30≤Age<40	female	4	[2] Medium	true	false	false	false	false	true	false	true	false	false	false	false	false	false	false	false	false	false	false	false	false	false	false	false	false	false	false	false	false	true
2	licence:1990-2000	false	2	control	false	true	Age<60	true	20≤Age<30	female	2	[2] Medium		false	false		true		false		true		false	false	false	false	false	false	false	false	false	true	false	false	false	false	false	false	true	false	false	false
1	licence:1990-2000	false	2	control	false	true	Age<60	true	30≤Age<40	female	1	[2] Medium	true	false	false	true	false	false	true	true	false	false	true	false	false	false	false	false	false	false	false	false	false	false	false	false	false	false	false	false	false	false
1	licence:1990-2000	false	2	control	false	true	Age<60	true	40≤Age<50	male	2	[2] Medium		true	true	true	true	true	false	true	false	false	false	false	false	false	false	false	false	false	false	true	false	false	false	false	false	false	false	false	false	false
1	licence:1990-2000	false	1	control	false	true	Age<60	true	20≤Age<30	male	3	[2] Medium	false	false	false	false	true	true	false	true	false	false	false	false	false	false	false	false	false	false	false	true	false	false	false	false	false	false	false	false	false	false
1	licence:1990-2000	false	1	control	false	true	Age<60	true	Age<20	male	1	[2] Medium	false	false	false		true		true		false		false	false	false	false	false	false	false	true	false	false	false	false	false	false	false	false	false	false	false	false
1	licence:1990-2000	false	1	control	false	true	Age<60	true	20≤Age<30	male	4	[2] Medium		false	false		true		false		false		false	false	false	false	false	false	false	false	false	true	false	false	false	false	false	false	false	false	false	false
1	licence<1990	false	2	intervention	false	false	Age<60	true	Age<20	female	1	[2] Medium	false	false	true		true		false		false		false	false	false	false	false	false	false	false	false	true	false	false	false	false	false	false	false	false	false	false
1	licence<1990	false	2	intervention	false	false	Age<60	true	20≤Age<30	female	1	[2] Medium	false	false	false		true		false		false		false	false	false	false	false	false	false	false	false	false	false	false	false	false	false	false	true	false	false	false
1	licence<1990	false	2	intervention	true	false	Age<60	false	50≤Age<60	female	1	[2] Medium		true	true		true		false		false		false	false	false	false	false	false	false	false	false	false	true	false	false	false	false	false	false	false	false	false
1		false	1	control	false	false	Age<60	true	20≤Age<30	male	1	[2] Medium	false	false	false	false	false	false	false	true	false	false	false	false	false	false	false	false	false	false	false	false	false	false	true	false	false	false	false	false	false	false
1	licence>2000	false	2	intervention	true	false	Age<60	true	30≤Age<40	male	1	[2] Medium	true	false	false	true	true	true	false	true	true	false	false	false	false	false	false	false	false	false	false	false	false	false	false	false	false	false	true	false	false	false
2	licence:1990-2000	false	1	control	false	true	Age<60	true	20≤Age<30	female	1	[2] Medium	false	false	false		true		false		false		true	false	false	false	false	false	false	false	false	true	false	false	false	false	false	false	false	false	false	false
1	licence<1990	false	2	control	false	true	Age<60	true	20≤Age<30	male	4	[2] Medium	false	false	false		true		false		false		false	false	false	false	false	false	false	false	false	true	false	false	false	false	false	false	false	false	false	false
1	licence<1990	false	2	control	false	false	Age<60	true	20≤Age<30	male	1	[2] Medium	false	true	false		true		false		false		false	false	false	false	false	false	false	false	false	false	false	false	false	false	false	false	false	true	false	false
1	licence:1990-2000	false	1	intervention	false	true	Age<60	true	20≤Age<30	male	2	[2] Medium	false	true	false		true		false		false		false	false	false	false	false	false	false	false	false	false	false	false	false	false	false	false	false	true	false	false
1	licence:1990-2000	false	2	control	false	true	Age<60	true	20≤Age<30	female	1	[2] Medium		false	false		true		false		false		false	false	false	false	false	false	false	false	false	true	false	false	false	false	false	false	false	false	false	false
1	licence<1990	false	2	control	false	true	Age<60	true	20≤Age<30	male	1	[2] Medium	false	false	false		true		false		false		false	false	false	false	false	false	false	false	false	false	false	false	false	false	false	false	false	true	false	false
1	licence<1990	false	1	control	false	true	Age<60	true	30≤Age<40	male	1	[2] Medium	false	false	false		true		false		false		false	false	false	false	false	false	false	false	false	false	false	false	true	false	false	false	false	false	false	false
1	licence:1990-2000	false	1	intervention	false	false	Age<60	true	20≤Age<30	female	1	[2] Medium	true	false	false		true		false		true		false	false	false	false	false	false	false	false	false	false	false	false	false	false	false	false	false	false	false	true
1	licence>2000	false	2	control	false	false	Age<60	true	50≤Age<60	male	2	[2] Medium	false	false	false		true		false		false		false	false	false	false	false	false	false	false	false	true	false	false	false	false	false	false	false	false	false	false
1	licence:1990-2000	false	1	control	true	true	Age<60	true	40≤Age<50	male	1	[2] Medium	false	true	false		true		false		false		false	false	false	false	false	false	true	false	false	false	false	false	false	false	false	false	false	false	false	false
1	licence:1990-2000	false	1	intervention	false	false	Age<60	true	30≤Age<40	male	3	[2] Medium		false	false	false	false	true	false	true	false	false	true	false	false	false	false	false	false	false	false	false	false	false	false	false	false	false	false	false	false	false
1	licence:1990-2000	false	1	intervention	false	true	Age<60	true	20≤Age<30	female	2	[2] Medium	false	false	false		true		false		false		false	false	false	false	false	false	false	false	false	false	false	false	false	false	false	false	true	false	false	false
1	licence:1990-2000	false	1	intervention	false	true	Age<60	true	30≤Age<40	female	3	[2] Medium	false	false	false		true		false		false		false	false	false	false	false	false	false	false	false	true	false	false	false	false	false	false	false	false	false	false
1	licence>2000	false	1	intervention	true	false	Age<60	true	50≤Age<60	female	2	[2] Medium	false	false	false		true		false		false		false	false	false	false	false	false	false	false	true	false	false	false	false	false	false	false	false	false	false	false
1	licence>2000	false	1	intervention	false	false	Age<60	false	40≤Age<50	female	1	[2] Medium		false	false		true		false		false		false	false	false	false	false	false	false	false	false	false	false	false	false	false	false	false	false	true	false	false
1	licence:1990-2000	false	1	control	false	true	Age<60	false	20≤Age<30	female	3	[2] Medium	false	false	false		true		false		false		false	false	false	false	false	false	false	false	false	true	false	false	false	false	false	false	false	false	false	false
1	licence:1990-2000	false	1	control	true	false	Age<60	true	30≤Age<40	male	1	[2] Medium		true	false		true		false		false		false	false	false	false	false	false	false	true	false	false	false	false	false	false	false	false	false	false	false	false
1	licence<1990	false	2	control	false	true	Age<60	true	40≤Age<50	male	1	[2] Medium	true	true	false		true		false		false		false	false	false	false	true	false	false	false	false	false	false	false	false	false	false	false	false	false	false	false
1	licence:1990-2000	false	2	control	true	true	Age<60	true	20≤Age<30	female	6	[2] Medium	false	false	false		true		false		false		false	false	false	false	false	false	false	false	true	false	false	false	false	false	false	false	false	false	false	false
2	licence>2000	false	2	control	true	false	Age<60	true	30≤Age<40	female	2	[2] Medium	false	false	false		true		false		true		false	false	false	false	false	false	false	false	false	false	false	false	false	false	false	false	true	false	false	true
1	licence:1990-2000	false	1	control	false	true	Age<60	true	40≤Age<50	female	1	[2] Medium	true	false	false		true		false		false		false	false	false	false	false	false	false	false	true	false	false	false	false	false	false	false	false	false	false	false
3	licence>2000	false	2	intervention	false	false	Age<60	true	40≤Age<50	female	2	[2] Medium		false	false		true		false		true		false	false	false	false	false	false	false	false	false	true	false	false	false	false	false	false	true	false	false	false
1	licence:1990-2000	false	1	control	false	true	Age<60	true	40≤Age<50	female	1	[2] Medium	false	false	true	false	true	true	false	true	false	false	false	false	false	false	false	false	false	false	false	false	false	false	true	false	false	false	false	false	false	false
1	licence:1990-2000	false	1	control	false	true	Age<60	true	20≤Age<30	male	5	[2] Medium	false	false	false		true		false		false		false	false	false	false	false	false	false	false	false	true	false	false	false	false	false	false	false	false	false	false
1	licence:1990-2000	false	1	control	false	true	Age<60	true	20≤Age<30	male	3	[2] Medium		false	false		true		false		false		false	false	false	false	false	false	false	false	false	true	false	false	false	false	false	false	false	false	false	false
1	licence:1990-2000	false	1	control	false	true	Age<60	true	20≤Age<30	male	1	[2] Medium		false	false	false	false	true	false	false	false	false	false	false	false	false	false	false	false	false	false	true	false	false	false	false	false	false	false	false	false	false
1	licence:1990-2000	false	2	intervention	true	true	Age<60	true	20≤Age<30	male	1	[2] Medium	false	false	false		true		true		false		false	false	false	false	false	false	false	true	false	false	false	false	false	false	false	false	false	false	false	false
1	licence:1990-2000	false	1	intervention	false	true	Age<60	true	30≤Age<40	female	2	[2] Medium	false	false	false	false	false	true	false	false	true	false	false	false	false	false	false	false	false	false	false	false	false	false	false	false	false	false	true	false	false	false
1	licence<1990	false	1	control	true	true	Age<60	true	20≤Age<30	female	1	[2] Medium	true	true	false		true		false		false		false	false	false	false	false	false	false	false	false	false	false	false	false	false	false	false	true	false	false	false
1	licence>2000	false	2	control	false	false	Age<60	true	30≤Age<40	male	1	[2] Medium		false	false	false	false	true	false	false	false	false	false	false	false	false	false	false	false	false	false	false	false	false	true	false	false	false	false	false	false	false
1	licence:1990-2000	false	2	control	false	false	Age<60		40≤Age<50	male	2	[2] Medium	false	false	false		true		false		false		false	false	false	false	false	false	false	false	false	false	false	false	false	false	false	false	false	true	false	false
1	licence>2000	false	1	intervention	true	false	Age<60	true	30≤Age<40	female	1	[2] Medium	true	false	false	false	false	false	true	true	false	false	false	false	false	false	false	false	false	false	false	false	false	false	true	false	false	false	false	false	false	false
2	licence:1990-2000	false	1	intervention	false	true	Age<60	true	40≤Age<50	female	3	[2] Medium	true	false	false	false	false	true	false	false	false	false	true	false	false	false	false	false	false	false	false	true	false	false	false	false	false	false	false	false	false	false
1	licence:1990-2000	false	2	control	false	true	Age≥60	true	60≤Age<70	female	1	[2] Medium	true	false	false	false	true	true	false	true	false	false	false	false	false	false	false	false	false	false	false	false	false	false	false	false	false	false	false	true	false	false
1	licence:1990-2000	false	2	control	false	true	Age<60	true	20≤Age<30	female	4	[2] Medium	false	false	false	false	false	true	false	true	false	false	false	false	false	false	false	false	false	false	false	false	false	false	false	false	false	false	false	false	true	false
1	licence<1990	false	1	control	false	true	Age≥60	false	Age≥70	female	2	[2] Medium	false	false	false		true		false		false		true	false	false	false	false	false	false	false	false	false	false	false	false	false	false	false	false	false	false	false
1	licence>2000	false	2	intervention	false	false	Age<60	true	20≤Age<30	female	2	[2] Medium		false	false	false	false	true	false	false	false	false	false	false	false	false	false	false	false	false	false	true	false	false	false	false	false	false	false	false	false	false
2	licence:1990-2000	false	1	control	false	true	Age<60	true	30≤Age<40	male	2	[2] Medium	true	false	false		true		false		false		false	false	false	false	false	false	false	false	false	true	false	false	false	false	false	false	false	true	false	false
1	licence<1990	false	1	control	false	true	Age<60	false	20≤Age<30	female	1	[2] Medium		false	false		true		false		false		true	false	false	false	false	false	false	false	false	false	false	false	false	false	false	false	false	false	false	false
2	licence<1990	false	1	control	true	true	Age<60	false	50≤Age<60	female	1	[2] Medium	true	true	false		true		false		false		false	false	false	false	false	false	false	false	true	false	false	false	false	false	false	false	false	false	false	false
1	licence:1990-2000	false	2	intervention	false	true	Age<60	true	20≤Age<30	female	7	[2] Medium	false	false	false		true		false		false		false	false	false	false	false	false	false	false	false	true	false	false	false	false	false	false	false	false	false	false
1	licence>2000	false	2	intervention	true	true	Age<60	true	20≤Age<30	female	3	[2] Medium		true	false	true	false	true	false	false	false	false	false	false	false	false	false	false	false	false	false	true	false	false	false	false	false	false	false	false	false	false
2	licence>2000	false	1	control	true	false	Age<60	true	20≤Age<30	male	1	[2] Medium		false	true		true		true		false		false	false	false	false	false	false	false	false	false	false	false	true	false	false	false	false	true	false	false	false
1	licence:1990-2000	false	2	intervention	true	false	Age≥60	true	60≤Age<70	male	1	[2] Medium	true	true	true		true		true		false		false	false	false	false	false	false	false	false	true	false	false	false	false	false	false	false	false	false	false	false
1	licence:1990-2000	false	1	control	false	true	Age<60	true	30≤Age<40	female	3	[2] Medium	false	false	false		true		false		false		false	false	false	false	false	false	false	false	false	false	false	false	false	false	false	false	true	false	false	false
1		false	2	intervention		false	Age<60	true	20≤Age<30	male	3	[2] Medium		false	false		true		false		false		false	false	false	false	false	false	false	false	false	true	false	false	false	false	false	false	false	false	false	false
2	licence<1990	false	2	intervention	true	false	Age<60	true	20≤Age<30	male	1	[3] Severe	false	true	false		true		false		false		true	false	false	false	false	false	false	false	false	false	false	true	false	false	false	false	false	false	false	false
3		false	1	control	false	true	Age<60	true	20≤Age<30	male	3	[3] Severe	true	false	false		true		false		false		false	false	false	false	false	true	false	false	false	false	false	true	false	false	false	false	false	false	true	false
1	licence:1990-2000	false	1	control	true	true	Age<60	true	20≤Age<30	male	2	[3] Severe		false	true		true		false		false		false	false	false	false	false	false	false	false	false	false	false	false	true	false	false	false	false	false	false	false
1	licence<1990	false	1	intervention	false	true	Age<60	false	40≤Age<50	female	1	[3] Severe	true	true	false		true		false		false		false	false	false	false	false	false	false	false	false	false	false	false	false	false	false	false	true	false	false	false
2	licence:1990-2000	false	1	control	false	true	Age<60	false	30≤Age<40	male	2	[3] Severe		true	true		true		false		true		false	false	false	false	false	false	false	false	false	false	false	false	false	false	false	false	true	false	true	false
1	licence:1990-2000	false	1	control	false	true	Age<60	true	30≤Age<40	female	7	[3] Severe		true	false	false	false	false	false	true	false	false	false	false	false	false	false	false	false	false	false	false	true	false	false	false	false	false	false	false	false	false
1	licence:1990-2000	false	1	control	true	true	Age<60	true	20≤Age<30	female	1	[3] Severe		true	false		true		false		true		false	false	false	false	false	false	false	false	false	false	false	false	true	false	false	false	false	false	false	false
1	licence:1990-2000	false	1	intervention	true	true	Age<60	true	30≤Age<40	female	1	[3] Severe	false	true	false	true	true	true	false	true	false	false	false	false	false	false	false	false	false	false	false	false	false	true	false	false	false	false	false	false	false	false
1	licence:1990-2000	false	2	control	true	false	Age<60	true	20≤Age<30	female	1	[3] Severe		false	true	false	false	true	false	true	false	false	false	false	false	false	false	false	false	false	false	false	true	false	false	false	false	false	false	false	false	false
2	licence:1990-2000	false	2	control	false	true	Age<60	true	50≤Age<60	female	1	[3] Severe	true	false	true		true		false		false		false	false	false	false	false	false	false	false	true	true	false	false	false	false	false	false	false	false	false	false
1	licence>2000	false	2	control	false	false	Age<60	true	Age<20	female	2	[3] Severe		false	false	false	false	false	true	true	false	false	true	false	false	false	false	false	false	false	false	false	false	false	false	false	false	false	false	false	false	false
1	licence:1990-2000	false	1	control	true	true	Age<60	true	20≤Age<30	female	1	[3] Severe	true	true	true	true	false	true	false	false	false	false	false	false	false	true	false	false	false	false	false	false	false	false	false	false	false	false	false	false	false	false
2	licence:1990-2000	false	2	intervention	false	true	Age<60	true	20≤Age<30	female	5	[3] Severe	false	false	false		true		false		false		false	false	false	false	false	false	false	false	false	true	false	false	false	false	false	false	true	false	false	false
1	licence>2000	false	2	control	true	false	Age<60	true	50≤Age<60	female	1	[3] Severe		false	false	true	false	false	false	true	false	false	false	false	false	false	false	false	false	false	false	false	false	false	true	false	false	false	false	false	false	false
1	licence<1990	false	1	intervention	false	true	Age<60	true	50≤Age<60	female	1	[3] Severe		false	true		true		false		false		false	false	false	false	false	false	false	false	false	false	true	false	false	false	false	false	false	false	false	false
1	licence<1990	false	2	intervention	false	true	Age<60	false	40≤Age<50	male	1	[3] Severe	true	false	false		true		false		false		false	false	false	false	false	false	false	false	false	false	false	false	false	false	false	false	false	true	false	false
1	licence<1990	false	2	intervention	true	true	Age<60	true	20≤Age<30	female	3	[3] Severe		false	false	false	true	true	false	true	false	false	true	false	false	false	false	false	false	false	false	false	false	false	false	false	false	false	false	false	false	false
1	licence>2000	false	2	intervention	false	false	Age<60	true	30≤Age<40	male	2	[3] Severe		false	false		true		false		false		true	false	false	false	false	false	false	false	false	false	false	false	false	false	false	false	false	false	false	false
1	licence:1990-2000	false	1	intervention	false	true	Age<60	true	20≤Age<30	female	2	[3] Severe	true	false	false		true		false		false		false	false	false	false	false	false	false	false	false	false	false	false	false	true	false	false	false	false	false	false
1	licence>2000	false	1	intervention	false	true	Age<60	true	Age<20	female	6	[3] Severe	true	false	false	false	false	true	false	false	false	false	false	false	false	false	false	false	false	false	false	false	false	false	true	false	false	false	false	false	false	false
1	licence:1990-2000	false	1	intervention	true	true	Age<60	true	20≤Age<30	female	3	[3] Severe	true	false	false		true		false		true		false	false	false	false	false	false	false	false	false	false	false	false	false	false	false	false	true	false	false	false
1	licence>2000	false	2	control	false	true	Age<60	true	40≤Age<50	female	1	[3] Severe	true	false	false		true		true		true		false	false	false	false	false	false	false	false	false	false	false	false	false	false	false	false	false	true	false	false
2	licence:1990-2000	false	1	intervention	false	true	Age<60	true	20≤Age<30	male	5	[3] Severe		false	false		true		false		false		false	false	false	false	false	false	false	false	true	false	false	false	false	false	false	false	false	false	false	true
1	licence<1990	false	2	control	true	false	Age<60	true	30≤Age<40	female	1	[3] Severe		false	false		true		false		false		true	false	false	false	false	false	false	false	false	false	false	false	false	false	false	false	false	false	false	false
1	licence:1990-2000	false	2	intervention	false	true	Age<60	true	30≤Age<40	female	6	[3] Severe	true	false	false	false	true	true	false	true	false	false	true	false	false	false	false	false	false	false	false	false	false	false	false	false	false	false	false	false	false	false
2	licence:1990-2000	false	1	intervention	false	true	Age<60	true	20≤Age<30	female	2	[3] Severe	false	true	false	true	true	true	false	true	true	false	false	false	false	false	false	false	false	false	false	false	false	false	false	false	false	false	true	false	false	true
1	licence<1990	false	2	control	false	false	Age≥60	true	Age≥70	male	1	[3] Severe		true	true		true		false		false		false	false	false	false	false	false	false	false	false	false	true	false	false	false	false	false	false	false	false	false
2	licence>2000	false	1	intervention	false	true	Age<60	true	20≤Age<30	female	6	[3] Severe	false	false	false		true		false		true		false	false	false	false	false	false	false	false	false	false	true	false	false	false	false	false	true	false	false	false
2	licence<1990	false	2	intervention	false	false	Age<60	true	40≤Age<50	female	4	[3] Severe		true	true	true	false	false	false	true	false	false	false	false	false	false	false	false	false	false	false	false	true	false	false	false	false	false	false	false	false	false
1	licence:1990-2000	false	1	intervention	false	true	Age<60	true	20≤Age<30	male	1	[3] Severe	false	false	false	true	false	false	true	true	false	false	false	false	false	false	false	false	false	false	false	false	false	false	false	false	false	false	true	false	false	false
2		false	1	intervention	false	false	Age<60	true	20≤Age<30	male	6	[3] Severe		false	false		true		false		false		false	false	false	false	false	false	false	false	false	false	false	false	true	false	false	false	false	false	true	false
1	licence<1990	false	2	intervention	false	false	Age<60	true	30≤Age<40	female	1	[3] Severe		false	false		true		false		false		false	false	false	false	false	false	false	false	false	false	false	false	true	false	false	false	false	false	false	false
1	licence:1990-2000	false	1	control	true	true	Age<60	true	40≤Age<50	female	3	[3] Severe	true	true	false		true		false		false		false	false	false	false	false	false	false	false	false	true	false	false	false	false	false	false	false	false	false	false
2	licence:1990-2000	false	2	intervention	true	false	Age≥60	true	Age≥70	female	1	[3] Severe		true	true	true	false	true	false	false	false	false	false	false	false	false	false	false	false	false	true	false	false	false	false	false	false	false	true	false	false	false
2	licence:1990-2000	false	2	intervention	false	false	Age<60	true	20≤Age<30	male	7	[3] Severe		false	false		true		false		false		true	false	false	false	false	false	false	false	false	false	true	false	false	false	false	false	false	false	false	false
1	licence:1990-2000	false	1	intervention	true	true	Age<60	true	20≤Age<30	male	11	[3] Severe	false	false	false	false	false	true	false	true	false	false	false	false	false	false	false	true	false	false	false	false	false	false	false	false	false	false	false	false	false	false
2	licence>2000	false	2	control	true	false	Age<60	true	20≤Age<30	female	1	[3] Severe		false	false		true		false		false		false	false	false	false	false	false	false	false	false	false	false	false	false	false	false	false	false	true	false	false
1	licence>2000	false	1	control	false	true	Age<60	true	20≤Age<30	male	1	[3] Severe	true	false	false		true		false		false		false	false	false	false	false	false	false	false	false	true	false	false	false	false	false	false	false	false	false	false
1	licence>2000	false	1	control	false	true	Age<60	false	30≤Age<40	male	2	[3] Severe		false	false		true		false		false		false	false	false	false	false	false	false	false	false	true	false	false	false	false	false	false	false	false	false	false
1	licence:1990-2000	false	2	intervention	false	true	Age<60	false	Age<20	male	1	[3] Severe	false	false	false		true		false		false		false	false	false	false	false	false	false	false	false	false	false	false	false	false	false	false	true	false	false	false
3	licence:1990-2000	false	1	control	true	true	Age<60	true	20≤Age<30	male	3	[3] Severe	false	false	false		true		false		false		false	false	false	false	false	false	false	false	true	true	false	false	false	false	false	false	false	false	false	false
1	licence:1990-2000	false	1	intervention	false	true	Age<60	true	20≤Age<30	male	2	[3] Severe	false	false	false		true		false		false		false	false	false	false	false	false	false	false	false	true	false	false	false	false	false	false	false	false	false	false
1	licence<1990	false	1	intervention	false	true	Age<60	true	20≤Age<30	female	2	[3] Severe		false	false		true		false		false		false	false	false	false	false	false	false	false	false	true	false	false	false	false	false	false	false	false	false	false
1	licence>2000	false	1	intervention	false	false	Age<60	true	20≤Age<30	female	3	[3] Severe		false	false	true	true	false	false	false	false	false	false	false	false	false	false	false	false	false	false	true	false	false	false	false	false	false	false	false	false	false
1	licence<1990	false	1	intervention	false	true	Age<60	true	50≤Age<60	male	3	[3] Severe	false	true	false		true		false		false		false	false	false	false	false	true	false	false	false	false	false	false	false	false	false	false	false	false	false	false
1	licence:1990-2000	false	2	control	true	true	Age<60	false	20≤Age<30	male	1	[3] Severe		false	false	true	false	false	true	true	false	false	false	false	false	false	false	true	false	false	false	false	false	false	false	false	false	false	false	false	false	false
2	licence:1990-2000	false	1	control	false	true	Age<60	true	20≤Age<30	male	3	[3] Severe	true	false	false		true		false		false		true	false	false	false	false	false	false	false	false	true	false	false	false	false	false	false	false	false	false	false
1	licence<1990	false	2	intervention	false	true	Age<60	true	50≤Age<60	female	1	[3] Severe	true	false	false		true		false		false		false	false	false	false	false	false	false	false	false	true	false	false	false	false	false	false	false	false	false	false
3	licence>2000	false	2	intervention	false	false	Age<60	true	Age<20	male	3	[3] Severe		true	false	false	false	true	false	false	true	false	false	false	false	false	false	false	false	false	false	false	true	false	false	false	false	false	true	false	false	false
1	licence<1990	false	2	control	false	false	Age<60	true	30≤Age<40	female	3	[3] Severe		false	false	false	true	true	false	true	false	false	false	false	false	false	false	false	false	false	false	true	false	false	false	false	false	false	false	false	false	false
2	licence:1990-2000	false	1	control	false	true	Age<60	true	30≤Age<40	male	3	[3] Severe		false	false	false	false	false	true	true	false	false	false	false	false	false	false	false	false	false	false	true	false	false	false	false	false	false	false	false	false	false
6	licence>2000	false	2	intervention	true	true	Age<60	true	20≤Age<30	female	1	[3] Severe		true	false		true		false		false		true	false	false	false	false	false	false	false	false	false	false	false	true	false	false	false	false	false	false	false
1	licence:1990-2000	false	1	intervention	false	true	Age<60	true	20≤Age<30	female	1	[3] Severe	true	false	false		true		false		false		false	false	false	false	false	false	false	true	false	false	false	false	false	false	false	false	false	false	false	false
1	licence:1990-2000	false	1	intervention	false	true	Age<60	true	20≤Age<30	male	4	[3] Severe		false	false		true		false		false		false	false	false	false	false	false	false	false	false	true	false	false	false	false	false	false	false	false	false	false
1	licence>2000	false	1	intervention	false	false	Age<60	true	50≤Age<60	male	1	[3] Severe	false	true	true	true	false	false	false	true	false	false	false	false	false	false	false	false	false	false	false	false	true	false	false	false	false	false	false	false	false	false
1	licence:1990-2000	false	1	control	false	false	Age<60	true	Age<20	female	11	[3] Severe	false	false	false		true		false		false		true	false	false	false	false	false	false	false	false	false	false	false	false	false	false	false	false	false	false	false
1	licence<1990	false	1	control	false	true	Age<60	true	20≤Age<30	male	2	[3] Severe		false	false		true		false		false		true	false	false	false	false	false	false	false	false	false	false	false	false	false	false	false	false	false	false	false
1	licence<1990	false	1	control	false	true	Age<60	true	20≤Age<30	female	3	[3] Severe		false	false		true		false		false		false	false	false	false	false	false	false	false	false	true	false	false	false	false	false	false	false	false	false	false
2	licence>2000	false	2	control	true	false	Age<60	true	30≤Age<40	female	1	[3] Severe	true	false	false	false	false	false	true	false	true	false	false	false	false	false	false	false	false	false	false	false	false	false	false	false	false	false	true	false	false	false
1	licence>2000	false	2	control	true	false	Age<60	true	20≤Age<30	female	1	[3] Severe	false	true	false		true		false		false		false	false	false	false	false	false	false	false	false	false	false	false	false	false	false	false	false	false	false	false
1	licence:1990-2000	false	1	control	false	true	Age<60	true	20≤Age<30	female	3	[3] Severe	false	false	false		true		false		false		false	false	false	false	false	false	false	false	false	true	false	false	false	false	false	false	false	false	false	false
1	licence:1990-2000	false	1	intervention	false	true	Age<60	true	20≤Age<30	male	3	[3] Severe	false	false	false	false	false	true	false	false	false	false	false	false	false	false	false	false	false	false	false	false	false	false	false	false	false	false	true	false	false	false
1	licence>2000	false	2	control	true	false	Age<60	true	20≤Age<30	female	1	[3] Severe		false	false		true		false		false		false	false	false	false	false	false	false	false	false	false	false	false	false	false	false	false	true	false	false	false
1	licence<1990	false	1	intervention	false	true	Age<60	false	50≤Age<60	female	1	[3] Severe	false	false	false		true		false		false		false	false	false	false	false	false	false	false	false	true	false	false	false	false	false	false	false	false	false	false
2	licence<1990	false	1	intervention	false	true	Age<60	true	30≤Age<40	female	3	[3] Severe	true	true	false		true		false		false		false	false	false	false	false	false	false	false	false	true	false	false	false	false	false	false	false	false	false	false
2	licence>2000	false	1	intervention	true	false	Age<60	true	20≤Age<30	female	3	[3] Severe	true	true	false		true		false		true		false	false	false	false	false	false	false	false	false	false	false	false	true	false	false	false	true	false	false	false
1	licence:1990-2000	false	2	control	false	true	Age<60	true	30≤Age<40	female	3	[3] Severe	true	true	false	false	false	false	false	false	true	false	false	false	false	false	false	false	false	false	false	false	false	false	false	false	false	false	true	false	false	false
2	licence:1990-2000	false	1	control	true	true	Age<60	true	20≤Age<30	male	4	[3] Severe	false	false	false		true		false		true		false	false	false	false	false	false	false	true	false	false	false	false	false	false	false	false	false	false	false	false
1	licence>2000	false	2	intervention	false	false	Age<60	true	20≤Age<30	male	4	[3] Severe	false	false	false		false		false		false		false	false	false	false	false	false	false	false	false	true	false	false	false	false	false	false	false	false	false	false
1	licence:1990-2000	false	2	control	false	true	Age<60	true	40≤Age<50	female	2	[3] Severe		false	false		true		false		false		false	false	false	false	false	false	false	false	false	false	false	false	true	false	false	false	false	false	false	false
1	licence:1990-2000	false	2	control	false	true	Age<60	false	20≤Age<30	female	1	[3] Severe	false	false	false		true		false		false		false	false	false	false	false	false	false	false	false	false	false	false	true	false	false	false	false	false	false	false
1	licence>2000	false	1	control	true	false	Age<60	true	20≤Age<30	female	3	[3] Severe	true	false	false		true		false		false		false	false	false	false	false	false	false	false	true	false	false	false	false	false	false	false	false	false	false	false
1	licence:1990-2000	false	1	control	false	true	Age<60	true	30≤Age<40	male	10	[3] Severe		false	true	false	false	true	false	false	false	false	true	false	false	false	false	false	false	false	false	false	false	false	false	false	false	false	false	false	false	false
1		false	2	intervention		false	Age<60	true	50≤Age<60	male	1	[3] Severe	true	true	false		true		false		false		false	false	false	false	false	false	false	false	true	false	false	false	false	false	false	false	false	false	false	false
1	licence:1990-2000	false	2	intervention	false	true	Age<60	true	Age<20	male	1	[4] Unbearable		true	true	true	false	true	false	false	false	false	false	false	false	false	false	false	false	false	false	false	false	true	false	false	false	false	false	false	false	false
1	licence:1990-2000	false	2	intervention	true	true	Age≥60	true	60≤Age<70	female	1	[4] Unbearable	true	false	false	false	false	true	false	false	true	false	false	false	false	false	false	false	false	false	false	false	false	false	true	false	false	false	false	false	false	false
1	licence:1990-2000	false	2	intervention	true	false	Age<60	false	20≤Age<30	female	1	[4] Unbearable		true	false		true		false		false		false	false	false	false	false	false	false	false	false	false	false	true	false	false	false	false	false	false	false	false
1	licence:1990-2000	false	1	intervention	false	false	Age<60	true	50≤Age<60	male	1	[4] Unbearable	false	false	false	false	false	true	false	false	false	false	false	false	false	false	false	false	false	false	false	false	false	false	false	false	false	false	false	true	false	false
2	licence>2000	false	1	intervention	false	true	Age<60	true	30≤Age<40	female	7	[4] Unbearable		false	false		true		false		false		false	false	false	false	false	false	false	false	false	true	true	false	false	false	false	false	false	false	false	false
1	licence:1990-2000	false	1	intervention	false	true	Age<60	true	20≤Age<30	female	1	[4] Unbearable		false	false		true		false		true		false	false	false	false	false	false	false	false	false	false	false	false	true	false	false	false	false	false	false	false
1	licence:1990-2000	false	1	control	false	true	Age<60	true	20≤Age<30	female	1	[4] Unbearable		false	false		true		false		false		false	false	false	false	false	false	false	false	false	true	false	false	false	false	false	false	false	false	false	false
1	licence>2000	false	1	control	true	true	Age<60	true	20≤Age<30	male	1	[4] Unbearable	true	false	false	false	true	true	true	true	false	false	false	false	false	false	false	false	false	true	false	false	false	false	false	false	false	false	false	false	false	false
1	licence:1990-2000	false	1	intervention	false	false	Age<60	true	30≤Age<40	male	2			false	false		true		false		false		false	false	false	false	false	false	false	false	false	true	false	false	false	false	false	false	false	false	false	false
1	licence<1990	false	1	control	true	true	Age<60	true	30≤Age<40	male	2		false	false	true		true		false		true		false	false	false	false	false	false	false	false	false	false	false	false	false	false	false	false	true	false	false	false
2	licence:1990-2000	true	2	control	false	false	Age<60	true	Age<20	male	1	[0] I don’t feel sick		false	false	false	false	true	false	true	true	true	false	false	false	false	false	false	false	false	false	false	false	false	false	false	false	false	false	true	false	false
2	licence<1990	true	2	intervention	false	false	Age<60	true	50≤Age<60	female	1	[0] I don’t feel sick		false	false		true		true		true		false	false	false	false	false	false	false	false	false	false	false	true	false	false	false	false	false	true	false	false
1	licence:1990-2000	true	1	control	false	true	Age<60	true	50≤Age<60	female	1	[0] I don’t feel sick		true	true		true		true		true		true	false	false	false	false	false	false	false	false	false	false	false	false	false	false	false	false	false	false	false
2	licence<1990	true	1	intervention	false	true	Age<60	true	40≤Age<50	female	1	[0] I don’t feel sick	false	false	false		true		true		true		false	false	false	false	false	false	false	false	false	false	false	false	false	false	false	false	false	true	false	false
2	licence<1990	true	1	intervention	false	true	Age<60	false	20≤Age<30	male	1	[0] I don’t feel sick		false	false	false	false	true	true	true	true	true	false	false	false	false	false	false	false	false	true	false	false	false	false	false	false	false	true	false	false	false
1	licence:1990-2000	true	2	control	true	true	Age<60	true	20≤Age<30	male	2	[0] I don’t feel sick		false	false		true		true		true		false	false	false	false	false	false	false	false	false	false	false	false	false	false	false	false	true	false	false	false
1	licence:1990-2000	true	1	control	false	false	Age<60	true	20≤Age<30	female	1	[0] I don’t feel sick		false	false		true		true		true		false	false	false	false	false	false	false	false	false	false	false	false	false	false	false	false	false	true	false	false
1		true	2	control	false	false	Age<60	true	30≤Age<40	male	1	[0] I don’t feel sick		true	false		true		true		true		false	false	false	false	false	false	true	false	false	false	false	false	false	false	false	false	false	false	false	false
3	licence:1990-2000	true	2	intervention	false	false	Age<60	true	20≤Age<30	female	1	[0] I don’t feel sick	true	false	false	true	true	true	true	true	true	true	false	false	false	false	false	false	false	false	false	false	false	true	false	false	false	false	true	false	false	false
1	licence>2000	true	1	intervention	false	true	Age<60	true	Age<20	female	1	[0] I don’t feel sick	false	false	false		true		true		true		false	false	false	false	false	false	false	false	false	false	false	false	false	false	false	false	false	true	false	false
1	licence:1990-2000	true	1	control	false	true	Age<60	true	20≤Age<30	female	1	[0] I don’t feel sick	false	false	false	false	true	true	true	true	true	true	false	false	false	false	false	false	false	false	false	false	false	false	false	false	false	false	false	true	false	false
1	licence:1990-2000	true	1	control	false	true	Age<60	false	30≤Age<40	male	1	[0] I don’t feel sick		false	false		true		true		true		false	false	false	false	false	false	false	false	false	false	false	false	true	false	false	false	false	false	false	false
1	licence:1990-2000	true	2	control	false	false	Age<60	true	50≤Age<60	female	1	[0] I don’t feel sick	false	false	false	false	true	true	true	true	true	true	false	false	false	false	false	false	false	false	false	false	false	false	false	false	false	false	false	true	false	false
3	licence:1990-2000	true	1	control	true	true	Age<60	false	40≤Age<50	female	1	[0] I don’t feel sick	true	true	true		true		true		true		false	false	false	false	false	false	false	false	false	false	false	false	false	false	false	false	true	true	false	false
1	licence:1990-2000	true	1	control	false	true	Age<60	true	20≤Age<30	female	1	[0] I don’t feel sick	false	false	false		true		true		true		false	false	false	false	false	false	false	false	false	false	false	true	false	false	false	false	false	false	false	false
1	licence:1990-2000	true	2	control	false	false	Age≥60	true	60≤Age<70	male	1	[0] I don’t feel sick		false	false		true		true		true		false	false	false	false	false	false	false	false	false	false	false	false	false	false	false	false	false	true	false	false
2	licence:1990-2000	true	1	control	false	true	Age<60	true	30≤Age<40	female	1	[0] I don’t feel sick	true	true	false	true	false	false	false	true	true	true	false	false	false	false	false	false	false	false	true	false	false	false	false	false	false	false	false	false	false	false
1	licence:1990-2000	true	2	intervention	false	false	Age≥60		Age≥70	female	1	[0] I don’t feel sick		false	true		true		true		true		false	false	false	false	false	false	false	false	false	false	false	false	false	false	false	false	false	true	false	false
1	licence>2000	true	2	control	false	false	Age<60	true	30≤Age<40	male	1	[0] I don’t feel sick	false	false	false		true		true		true		true	false	false	false	false	false	false	false	false	false	false	false	false	false	false	false	false	false	false	false
1	licence<1990	true	2	control	true	false	Age<60	true	40≤Age<50	male	1	[0] I don’t feel sick	false	false	false	false	true	true	true	true	true	true	false	false	false	false	false	false	false	false	false	false	false	false	true	false	false	false	false	false	false	false
1	licence:1990-2000	true	2	control	false	true	Age<60	true	20≤Age<30	female	1	[0] I don’t feel sick	false	false	false		true		true		true		false	false	false	false	false	false	false	false	false	false	false	true	false	false	false	false	false	false	false	false
1	licence:1990-2000	true	1	intervention	false	true	Age<60	false	40≤Age<50	male	1	[0] I don’t feel sick		false	true		true		true		true		false	false	false	false	false	false	false	false	false	false	false	false	false	true	false	false	false	false	false	false
2	licence:1990-2000	true	1	control	false	false	Age<60	false	30≤Age<40	female	1	[0] I don’t feel sick	false	true	false	true	false	true	true	true	true	true	false	false	true	false	false	false	false	false	false	false	false	false	false	false	false	false	true	false	false	false
2	licence:1990-2000	true	1	intervention	false	true	Age<60	false	50≤Age<60	female	2	[0] I don’t feel sick	true	true	true	true	false	true	true	false	true	true	false	false	false	false	false	false	false	false	false	false	false	true	false	false	false	false	false	true	false	false
1	licence>2000	true	2	control	false	true	Age<60	true	30≤Age<40	male	1	[0] I don’t feel sick	false	false	false	false	false	true	false	false	false	true	false	false	false	false	false	false	false	false	false	false	false	false	true	false	false	false	false	false	false	false
1	licence:1990-2000	true	1	intervention	false	false	Age<60	true	20≤Age<30	female	1	[0] I don’t feel sick	true	true	false		true		true		true		false	false	false	false	false	false	false	false	false	false	false	true	false	false	false	false	false	false	false	false
1	licence:1990-2000	true	2	control	false	true	Age<60	true	40≤Age<50	female	1	[0] I don’t feel sick		false	false		true		true		true		false	false	false	false	false	false	false	false	false	false	false	false	false	false	false	false	false	true	false	false
1	licence<1990	true	1	control	true	true	Age<60	true	Age<20	female	1	[0] I don’t feel sick	false	false	true		true		true		true		false	false	false	false	false	false	false	false	false	false	false	false	false	false	false	false	false	true	false	false
1	licence:1990-2000	true	1	control	true	true	Age<60	false	20≤Age<30	female	1	[0] I don’t feel sick		true	false		true		true		true		false	false	false	false	false	false	false	false	false	false	false	false	false	false	false	false	true	false	false	false
1	licence:1990-2000	true	1	intervention	false	false	Age<60	true	20≤Age<30	female	1	[0] I don’t feel sick		false	false	false	true	true	true	true	true	true	false	false	false	false	false	false	false	false	false	false	false	false	false	false	false	false	false	true	false	false
1	licence>2000	true	1	control	false	true	Age<60	false	20≤Age<30	female	1	[0] I don’t feel sick	false	true	false	false	false	false	false	true	true	true	false	false	false	false	false	false	false	false	false	false	false	false	false	false	false	false	false	false	true	false
1	licence>2000	true	1	control	false	true	Age<60	false	20≤Age<30	male	1	[0] I don’t feel sick		false	false		true		true		true		false	false	false	false	false	false	false	false	false	false	false	false	false	false	false	false	false	true	false	false
2	licence<1990	true	2	intervention	false	false	Age<60	true	20≤Age<30	male	3	[0] I don’t feel sick		false	false	false	true	true	true	true	true	true	false	false	false	false	false	false	false	false	false	false	false	false	true	false	false	false	false	true	false	false
1	licence>2000	true	1	control	false	true	Age<60	true	50≤Age<60	male	1	[0] I don’t feel sick	false	false	false	false	true	true	true	true	true	true	false	false	false	false	false	false	false	false	false	false	false	false	false	false	false	false	false	true	false	false
2	licence:1990-2000	true	1	control	false	true	Age<60	true	50≤Age<60	male	1	[0] I don’t feel sick		false	false		true		true		true		false	false	false	false	false	false	false	false	false	false	false	false	false	false	false	false	false	true	true	false
2	licence>2000	true	2	control	false	false	Age<60	false	20≤Age<30	female	1	[0] I don’t feel sick		true	true		true		true		true		false	false	true	false	false	false	false	false	false	false	false	false	false	false	false	false	false	false	true	false
1	licence>2000	true	2	control	false	false	Age<60	true	50≤Age<60	female	1	[0] I don’t feel sick	true	false	false		true		true		true		false	false	false	false	false	false	false	false	false	false	false	false	true	false	false	false	false	false	false	false
1	licence>2000	true	2	intervention	false	true	Age<60	true	40≤Age<50	male	1	[0] I don’t feel sick	false	false	false		true		true		true		false	false	false	false	false	false	false	false	false	false	false	false	false	false	false	false	false	true	false	false
1	licence:1990-2000	true	2	intervention	false	false	Age≥60	true	Age≥70	female	1	[0] I don’t feel sick		false	false		true		true		true		false	false	false	false	false	false	false	false	false	false	false	false	false	false	false	false	false	true	false	false
1	licence:1990-2000	true	2	intervention	false	false	Age≥60	true	60≤Age<70	male	1	[0] I don’t feel sick	false	false	false		true		true		true		false	false	false	false	false	false	false	false	false	false	false	false	false	false	false	false	false	true	false	false
1	licence:1990-2000	true	1	intervention	true	true	Age<60	true	30≤Age<40	female	1	[0] I don’t feel sick	true	false	false		true		true		true		false	false	false	false	false	false	false	false	false	false	false	false	false	false	false	false	true	false	false	false
1	licence>2000	true	2	control	false	false	Age<60	true	20≤Age<30	female	1	[0] I don’t feel sick	false	false	false	false	true	true	true	true	true	true	false	false	false	false	false	false	false	false	false	false	false	false	false	false	false	false	false	true	false	false
1	licence<1990	true	1	control	false	true	Age<60	true	Age<20	female	1	[0] I don’t feel sick	false	false	false	false	true	true	true	true	true	true	false	false	false	false	false	false	false	false	false	false	false	false	false	false	false	false	false	true	false	false
1	licence>2000	true	1	control	false	true	Age<60	true	50≤Age<60	female	1	[0] I don’t feel sick	false	false	false	false	true	true	true	true	true	true	false	false	false	false	false	false	false	false	false	false	false	false	false	false	false	false	false	true	false	false
1	licence>2000	true	1	control	false	true	Age≥60	true	60≤Age<70	female	1	[0] I don’t feel sick	false	false	false		true		true		true		false	false	false	false	false	false	false	false	false	false	false	false	false	false	false	false	false	true	false	false
1	licence>2000	true	1	control	false	true	Age≥60	true	60≤Age<70	female	2	[0] I don’t feel sick	false	false	false		true		true		true		false	false	false	false	false	false	false	false	false	false	false	true	false	false	false	false	false	false	false	false
1	licence:1990-2000	true	2	control	false	false	Age<60	true	40≤Age<50	male	1	[0] I don’t feel sick		false	false		true		true		true		false	false	false	false	false	false	false	false	false	false	false	false	false	false	false	false	false	true	false	false
2	licence:1990-2000	true	1	control	false	true	Age<60	true	20≤Age<30	male	1	[0] I don’t feel sick		false	false		true		true		true		false	false	false	false	false	true	false	false	true	false	false	false	false	false	false	false	false	false	false	false
1	licence:1990-2000	true	1	intervention	true	true	Age<60	true	40≤Age<50	female	1	[0] I don’t feel sick	true	true	true	true	false	false	false	true	true	true	false	false	false	false	false	false	false	false	false	false	false	false	false	false	false	false	true	false	false	false
3	licence:1990-2000	true	2	intervention	true	true	Age<60	true	30≤Age<40	female	1	[0] I don’t feel sick		false	false	false	true	true	true	true	true	true	false	false	false	false	false	false	false	false	false	false	false	false	false	false	false	false	false	true	false	false
2	licence:1990-2000	true	2	intervention	false	true	Age<60	true	50≤Age<60	female	1	[0] I don’t feel sick	false	false	false		true		true		true		false	false	false	false	false	false	false	false	false	false	true	false	true	false	false	false	false	false	false	false
1	licence:1990-2000	true	1	control	true	true	Age<60	true	20≤Age<30	male	1	[0] I don’t feel sick		false	true		true		true		true		false	false	false	false	false	false	false	false	false	false	false	false	false	false	false	false	false	true	false	false
1	licence:1990-2000	true	1	control	false	true	Age<60	true	30≤Age<40	female	1	[0] I don’t feel sick	false	true	false		true		true		true		false	false	false	false	false	false	false	false	false	false	false	true	false	false	false	false	false	false	false	false
1	licence>2000	true	2	intervention	true	false	Age<60	true	20≤Age<30	female	1	[0] I don’t feel sick		true	true	false	false	true	true	false	false	true	false	false	false	false	false	false	false	false	false	false	false	false	false	false	false	false	false	true	false	false
1	licence:1990-2000	true	1	intervention	false	false	Age<60	true	30≤Age<40	male	1	[0] I don’t feel sick		false	false	false	true	true	true	true	true	true	false	false	false	false	false	false	false	false	false	false	false	false	false	false	false	false	false	true	false	false
1	licence<1990	true	1	control	false	false	Age<60	true	20≤Age<30	male	1	[0] I don’t feel sick	true	false	false		true		true		true		false	false	false	false	false	false	false	false	false	false	false	true	false	false	false	false	false	false	false	false
1	licence>2000	true	2	intervention	false	false	Age<60	true	20≤Age<30	male	1	[0] I don’t feel sick	false	false	false	false	true	true	true	true	true	true	false	false	false	false	false	false	false	false	false	false	false	false	false	false	false	false	false	true	false	false
1	licence>2000	true	2	control	true	false	Age≥60	true	Age≥70	female	1	[0] I don’t feel sick	true	false	false		true		true		true		true	false	false	false	false	false	false	false	false	false	false	false	false	false	false	false	false	false	false	false
1	licence:1990-2000	true	1	intervention	false	true	Age<60	true	30≤Age<40	male	1	[0] I don’t feel sick	false	false	false		true		true		true		false	false	false	false	false	false	false	false	false	false	false	false	false	false	false	false	false	true	false	false
1	licence:1990-2000	true	1	control	false	true	Age<60	true	40≤Age<50	male	1	[0] I don’t feel sick	true	false	false		true		true		true		false	false	false	false	false	false	false	false	false	false	false	false	false	false	false	false	false	true	false	false
1	licence:1990-2000	true	1	control	true	true	Age<60	true	20≤Age<30	female	2	[0] I don’t feel sick	true	true	false		true		true		true		false	false	false	false	false	false	false	false	false	false	false	false	false	false	false	false	false	true	false	false
2	licence<1990	true	2	intervention	false	false	Age≥60	true	60≤Age<70	female	2	[1] Mild	false	false	false	false	true	true	true	true	true	true	false	false	false	false	false	false	false	false	false	false	false	true	false	false	false	false	false	true	false	false
2	licence:1990-2000	true	1	control	true	true	Age<60	true	50≤Age<60	male	1	[1] Mild	true	false	true	false	true	true	true	true	true	true	false	false	false	false	false	false	false	false	false	false	false	false	false	false	false	false	false	true	false	false
1	licence:1990-2000	true	1	control	false	true	Age<60	true	20≤Age<30	male	1	[1] Mild	false	false	false	false	true	true	true	true	true	true	false	false	false	false	false	false	false	false	false	false	false	false	false	false	false	false	false	true	false	false
1	licence:1990-2000	true	1	control	true	true	Age<60	true	40≤Age<50	male	1	[1] Mild	false	true	true		true		true		true		false	false	false	false	false	false	false	true	false	false	false	false	false	false	false	false	false	false	false	false
2	licence:1990-2000	true	1	control	false	true	Age≥60	true	60≤Age<70	male	1	[1] Mild	false	false	false	false	true	true	true	true	false	true	true	false	false	false	false	false	false	false	false	false	false	false	false	false	false	false	false	false	false	false
1	licence:1990-2000	true	1	control	false	true	Age<60	true	30≤Age<40	female	1	[1] Mild	true	false	false	false	true	true	true	true	true	true	false	false	false	false	false	false	false	false	false	false	false	false	false	false	false	false	false	true	false	false
1	licence>2000	true	1	control	false	false	Age<60	true	30≤Age<40	male	1	[1] Mild	false	false	false	false	true	true	true	true	true	true	false	false	false	false	false	false	false	false	false	false	false	false	false	false	false	false	false	true	false	false
1	licence:1990-2000	true	2	intervention	false	true	Age<60	true	30≤Age<40	male	1	[1] Mild		true	false	false	false	true	false	true	true	true	false	false	false	false	false	false	false	false	false	false	false	true	false	false	false	false	false	false	false	false
1	licence<1990	true	1	control	false	true	Age<60	true	30≤Age<40	female	1	[1] Mild	false	false	false		true		true		true		false	false	false	false	false	false	false	false	false	true	false	false	false	false	false	false	false	false	false	false
1	licence:1990-2000	true	1	control	false	true	Age<60	true	20≤Age<30	female	1	[1] Mild	false	false	false		true		true		true		false	false	false	false	false	false	false	false	false	false	false	false	false	true	false	false	false	false	false	false
1	licence:1990-2000	true	1	control	false	true	Age<60	true	20≤Age<30	female	2	[1] Mild	false	true	false		true		true		true		false	false	false	false	false	false	false	false	false	false	false	false	false	true	false	false	false	false	false	false
1	licence:1990-2000	true	1	control	false	true	Age<60	true	20≤Age<30	male	2	[1] Mild		false	false		true		true		true		false	false	false	false	false	false	false	false	false	true	false	false	false	false	false	false	false	false	false	false
1	licence:1990-2000	true	2	control	false	true	Age<60	true	20≤Age<30	female	1	[1] Mild	false	false	false		true		true		true		false	false	false	false	false	false	false	false	false	false	false	false	false	true	false	false	false	false	false	false
1	licence:1990-2000	true	2	control	true	true	Age<60	true	50≤Age<60	female	2	[1] Mild		true	true		true		true		true		false	false	false	false	false	false	false	false	false	false	false	false	false	false	false	false	false	true	false	false
1	licence:1990-2000	true	1	control	false	true	Age<60	true	20≤Age<30	male	1	[1] Mild	false	false	false		true		true		true		false	false	false	false	false	false	false	false	false	false	false	false	false	false	false	false	false	true	false	false
1	licence>2000	true	1	control	false	false	Age<60	true	20≤Age<30	female	1	[1] Mild	true	false	false	false	true	true	true	true	true	true	false	false	false	false	false	false	false	false	false	false	false	false	false	false	false	false	false	true	false	false
1	licence>2000	true	1	control	false	false	Age<60	true	20≤Age<30	male	1	[1] Mild	true	true	true	true	true	true	true	true	true	true	false	false	false	false	false	false	false	false	false	false	false	false	false	true	false	false	false	false	false	false
1	licence>2000	true	1	control	false	true	Age<60	true	20≤Age<30	female	1	[1] Mild	false	false	false		true		true		true		false	false	false	false	false	false	false	false	false	false	false	false	false	true	false	false	false	false	false	false
1		true	2	control	true	false	Age<60	true	40≤Age<50	male	1	[1] Mild	false	false	false	true	false	true	true	false	false	true	false	false	false	false	false	false	false	false	false	false	false	false	true	false	false	false	false	false	false	false
1		true	2	control	false	false	Age<60	true	20≤Age<30	female	2	[1] Mild	false	false	true	true	false	true	true	false	false	true	false	false	false	false	false	false	false	false	false	false	false	false	false	true	false	false	false	false	false	false
2	licence<1990	true	2	intervention	true	false	Age<60	true	20≤Age<30	male	2	[1] Mild	true	false	false		true		true		true		false	false	false	false	false	false	false	false	false	false	false	false	true	true	false	false	false	false	false	false
1	licence>2000	true	2	control	false	true	Age<60	true	50≤Age<60	female	1	[1] Mild	false	false	false		true		true		true		false	false	false	false	false	false	false	false	false	false	false	false	false	true	false	false	false	false	false	false
1	licence>2000	true	2	control	false	true	Age<60	true	40≤Age<50	female	1	[1] Mild	false	true	false	false	false	true	true	true	false	true	false	false	false	false	false	false	false	false	false	false	false	false	false	false	false	false	false	true	false	false
1	licence>2000	true	1	intervention	false	true	Age<60	true	40≤Age<50	male	1	[1] Mild	true	true	false	true	false	true	false	true	true	true	false	false	false	false	false	false	false	false	false	false	false	false	true	false	false	false	false	false	false	false
1	licence:1990-2000	true	2	intervention	false	true	Age<60	true	20≤Age<30	female	1	[1] Mild	false	false	false		true		true		true		false	false	false	false	false	false	false	false	false	false	false	false	false	true	false	false	false	false	false	false
2	licence:1990-2000	true	1	control	false	true	Age<60	true	20≤Age<30	male	1	[1] Mild		false	false		true		true		true		false	false	false	false	false	false	false	false	true	false	false	false	false	false	false	false	true	false	false	false
1	licence:1990-2000	true	1	intervention	true	true	Age<60	true	20≤Age<30	male	1	[1] Mild		true	false		true		true		true		false	false	false	false	false	false	true	false	false	false	false	false	false	false	false	false	false	false	false	false
2	licence:1990-2000	true	1	intervention	false	true	Age<60	true	50≤Age<60	female	1	[1] Mild	false	false	false		true		true		true		true	false	false	false	false	false	false	false	false	false	false	false	false	false	false	false	false	false	false	false
1	licence>2000	true	1	intervention	false	true	Age<60	true	50≤Age<60	female	1	[1] Mild	false	false	false		true		true		true		false	false	false	false	false	false	false	false	false	false	false	false	false	true	false	false	false	false	false	false
4	licence:1990-2000	true	2	control	true	true	Age<60	true	30≤Age<40	female	1	[1] Mild	true	true	false	false	true	true	true	true	true	true	false	false	false	false	false	false	false	false	false	false	false	false	true	false	false	false	true	true	false	false
1	licence:1990-2000	true	1	intervention	false	true	Age<60	true	30≤Age<40	female	1	[1] Mild	false	false	false		true		true		true		false	false	false	false	false	false	false	false	false	false	false	false	false	true	false	false	false	false	false	false
2	licence:1990-2000	true	1	intervention	false	true	Age<60	true	Age<20	female	1	[1] Mild	false	false	false		true		true		true		false	false	false	false	false	false	false	false	false	false	false	false	false	true	false	false	true	false	false	false
1	licence:1990-2000	true	2	control	false	false	Age<60	true	30≤Age<40	male	1	[1] Mild		false	false		true		true		true		false	false	false	false	false	false	false	false	false	false	false	false	true	false	false	false	false	false	false	false
2	licence:1990-2000	true	2	control	false	true	Age<60	true	50≤Age<60	female	2	[1] Mild	true	false	false	false	true	true	true	true	true	true	false	false	false	false	false	false	false	false	false	false	false	false	false	false	false	false	false	true	true	false
3	licence:1990-2000	true	2	control	false	true	Age<60	true	20≤Age<30	male	4	[1] Mild	false	false	false		true		true		true		false	false	false	false	false	false	false	true	false	true	false	false	false	false	false	false	true	false	false	false
2	licence>2000	true	2	control	false	false	Age<60	true	40≤Age<50	male	1	[1] Mild	false	true	false		true		true		true		false	false	false	false	false	false	false	false	false	false	false	false	false	false	false	false	false	true	false	false
1	licence:1990-2000	true	1	control	false	true	Age<60	true	20≤Age<30	female	1	[1] Mild	false	true	false	true	false	true	false	true	true	true	false	false	false	false	false	false	false	false	false	false	false	false	false	true	false	false	false	false	false	false
1	licence:1990-2000	true	1	control	false	true	Age≥60	false	60≤Age<70	female	1	[1] Mild	true	true	false	false	false	true	false	true	true	true	false	false	false	false	false	false	false	false	true	false	false	false	false	false	false	false	false	false	false	false
3	licence:1990-2000	true	2	intervention	false	false	Age<60	true	40≤Age<50	female	1	[1] Mild		false	false		true		true		true		false	false	false	false	false	false	false	false	false	false	false	false	false	true	false	false	true	false	false	false
1	licence:1990-2000	true	2	control	false	false	Age<60	true	20≤Age<30	female	1	[1] Mild		false	false		true		true		true		false	false	false	false	false	false	false	false	false	false	false	false	false	false	false	false	false	true	false	false
1	licence:1990-2000	true	1	intervention	false	true	Age<60	true	20≤Age<30	male	1	[1] Mild	false	false	false	false	true	true	true	true	true	true	false	false	false	false	false	false	false	false	false	false	false	false	false	false	false	false	true	false	false	false
1	licence:1990-2000	true	1	intervention	false	false	Age<60	true	30≤Age<40	female	1	[1] Mild	true	false	false		true		true		true		false	false	false	false	false	false	false	false	false	false	false	false	false	false	false	false	false	true	false	false
1	licence<1990	true	2	intervention	false	true	Age<60	true	40≤Age<50	female	1	[1] Mild	true	true	false		true		true		true		false	false	false	false	false	false	false	false	false	false	false	false	false	true	false	false	false	false	false	false
1	licence<1990	true	2	intervention	false	true	Age<60	true	40≤Age<50	male	1	[1] Mild		false	false	false	false	true	true	false	false	true	false	false	false	false	false	false	false	false	false	false	false	false	false	false	false	false	false	true	false	false
2	licence<1990	true	2	intervention	false	true	Age<60	true	40≤Age<50	female	1	[1] Mild	true	true	true	true	false	true	true	false	false	true	false	false	false	false	false	true	false	false	false	false	false	false	true	false	false	false	false	false	false	false
1	licence>2000	true	2	intervention	true	false	Age<60	true	30≤Age<40	male	1	[1] Mild	true	false	false		true		true		true		false	false	false	false	false	false	false	false	false	false	false	false	false	false	false	false	false	true	false	false
1	licence:1990-2000	true	1	control	false	true	Age<60	true	20≤Age<30	female	1	[1] Mild		true	false	true	true	true	true	true	true	true	false	false	false	false	false	false	false	false	false	false	false	true	false	false	false	false	false	false	false	false
1	licence:1990-2000	true	2	control	false	true	Age≥60	true	60≤Age<70	female	1	[1] Mild		false	false		true		true		true		false	false	false	false	false	false	false	false	false	false	false	false	false	true	false	false	false	false	false	false
2	licence:1990-2000	true	1	control	true	true	Age<60	true	40≤Age<50	male	1	[1] Mild		false	true	true	false	false	false	true	true	true	false	false	false	false	false	false	false	false	false	false	true	false	false	false	false	false	true	false	false	false
1	licence:1990-2000	true	2	intervention	true	true	Age<60	true	20≤Age<30	female	1	[1] Mild	false	false	false		true		true		true		true	false	false	false	false	false	false	false	false	false	false	false	false	false	false	false	false	false	false	false
3	licence:1990-2000	true	2	intervention	false	true	Age≥60	true	60≤Age<70	male	1	[1] Mild	false	false	false		true		true		true		false	false	false	false	false	false	false	false	false	false	false	false	false	false	false	false	false	true	false	false
1	licence:1990-2000	true	1	intervention	false	true	Age<60	true	20≤Age<30	male	1	[1] Mild	false	false	false	false	true	true	true	true	false	true	false	false	false	false	false	false	false	false	false	false	false	false	false	false	false	false	false	true	false	false
1	licence:1990-2000	true	1	intervention	false	true	Age<60	true	30≤Age<40	male	1	[1] Mild	false	false	true		true		true		true		false	false	false	false	false	false	false	false	false	false	false	false	false	false	false	false	true	false	false	false
1	licence:1990-2000	true	2	control	false	true	Age<60	true	20≤Age<30	male	1	[1] Mild	false	false	false	false	false	true	true	false	false	true	false	false	false	false	false	false	false	false	false	false	false	false	false	false	false	false	false	true	false	false
1	licence:1990-2000	true	2	control	false	true	Age<60	true	20≤Age<30	female	1	[1] Mild	false	false	false		true		true		true		false	false	false	false	false	false	false	false	false	false	false	false	false	false	false	false	false	true	false	false
2	licence<1990	true	2	intervention	false	false	Age<60	true	20≤Age<30	male	1	[1] Mild	false	false	false	false	false	false	false	true	true	true	false	false	false	false	false	false	false	false	false	false	false	false	true	false	false	false	false	false	false	false
1	licence:1990-2000	true	2	control	false	false	Age<60	true	Age<20	male	1	[1] Mild	true	true	true	true	false	true	true	true	false	true	false	false	false	false	false	false	false	false	false	false	false	true	false	false	false	false	false	false	false	false
4	licence:1990-2000	true	2	control	true	false	Age<60	false	30≤Age<40	female	1	[1] Mild	true	true	true		true		true		true		false	false	false	false	false	false	false	false	true	false	false	false	false	false	true	false	true	false	false	false
1	licence>2000	true	1	control	false	true	Age<60	true	20≤Age<30	female	1	[1] Mild	false	true	false	false	false	true	true	true	false	true	false	false	false	false	false	false	false	false	false	false	false	false	false	false	false	false	false	true	false	false
1	licence:1990-2000	true	1	control	false	true	Age<60	true	Age<20	female	1	[1] Mild	false	false	false		true		true		true		false	false	false	false	false	false	false	false	false	false	false	false	false	true	false	false	false	false	false	false
2	licence<1990	true	1	control	false	true	Age<60	true	50≤Age<60	female	2	[1] Mild	false	false	false		true		true		true		false	false	false	false	true	false	false	false	false	false	false	false	false	false	false	false	true	false	false	false
1	licence:1990-2000	true	2	intervention	false	true	Age<60	true	20≤Age<30	female	1	[1] Mild	false	true	false		true		true		true		false	false	false	false	false	false	false	false	false	false	false	false	false	false	false	false	false	true	false	false
1	licence>2000	true	1	intervention	false	true	Age<60	true	20≤Age<30	male	1	[1] Mild	false	true	false		true		true		true		false	false	false	false	false	false	false	false	false	false	false	false	false	false	false	false	true	false	false	false
2	licence<1990	true	2	intervention	false	false	Age<60	true	Age<20	male	2	[1] Mild	false	false	false	false	true	true	true	true	true	true	false	false	false	false	false	false	false	false	false	false	false	false	true	false	false	false	false	true	false	false
2	licence<1990	true	2	intervention	false	false	Age<60	true	40≤Age<50	female	1	[1] Mild		false	false		true		true		true		false	false	false	false	false	false	false	false	false	false	false	false	true	false	false	false	false	true	false	false
1	licence<1990	true	2	intervention	false	false	Age<60	true	30≤Age<40	male	1	[1] Mild		false	false		true		true		true		false	false	false	false	false	false	false	false	false	false	false	false	true	false	false	false	false	false	false	false
1	licence>2000	true	1	control	false	true	Age<60	false	30≤Age<40	female	1	[1] Mild	true	true	true		true		true		true		false	false	false	false	false	false	false	false	false	false	false	false	false	false	false	false	true	false	false	false
1	licence>2000	true	2	control	false	false	Age<60	true	40≤Age<50	female	1	[1] Mild	true	false	false		true		true		true		false	false	false	false	false	false	false	false	false	false	false	false	false	false	false	false	false	true	false	false
1	licence>2000	true	2	control	false	false	Age<60	false	20≤Age<30	female	1	[1] Mild		false	false	false	true	true	true	true	true	true	false	false	false	false	false	false	false	false	false	false	false	false	false	false	false	false	false	true	false	false
1	licence>2000	true	1	intervention	false	true	Age<60	true	30≤Age<40	female	1	[1] Mild	false	false	false		true		true		true		false	false	false	false	false	false	true	false	false	false	false	false	false	false	false	false	false	false	false	false
1	licence>2000	true	1	intervention	false	true	Age<60	true	50≤Age<60	male	1	[1] Mild	false	false	false		true		true		true		true	false	false	false	false	false	false	false	false	false	false	false	false	false	false	false	false	false	false	false
1	licence:1990-2000	true	1	intervention	false	true	Age<60	false	20≤Age<30	male	1	[1] Mild		false	false		true		true		true		false	false	false	false	false	false	false	false	false	false	false	true	false	false	false	false	false	false	false	false
1	licence>2000	true	2	control	true	false	Age<60	true	20≤Age<30	male	1	[1] Mild	false	true	false	false	true	true	true	true	true	true	false	false	false	false	false	false	false	false	false	false	false	false	false	false	false	false	false	true	false	false
1	licence>2000	true	2	intervention	false	true	Age<60	true	50≤Age<60	female	1	[1] Mild		false	false		true		true		true		false	false	false	false	false	false	false	false	false	false	false	false	false	false	false	false	false	true	false	false
3	licence:1990-2000	true	2	intervention	false	false	Age≥60	true	Age≥70	female	3	[1] Mild	false	false	false	true	true	true	true	true	true	true	false	false	false	false	false	false	false	false	false	false	false	false	false	false	false	false	false	true	false	false
2	licence:1990-2000	true	1	control	false	true	Age<60	true	30≤Age<40	male	1	[1] Mild	true	true	true		true		true		true		false	false	false	false	false	false	false	true	false	false	false	false	false	false	false	false	false	false	false	false
1	licence>2000	true	2	control	false	false	Age<60	true	20≤Age<30	male	1	[1] Mild		false	false		true		true		true		false	false	false	false	false	false	false	false	false	false	false	false	true	false	false	false	false	false	false	false
1	licence<1990	true	2	control	false	false	Age<60	true	20≤Age<30	male	1	[1] Mild		false	false		true		true		true		false	false	false	false	false	false	false	false	false	false	false	false	false	false	false	false	false	true	false	false
1	licence:1990-2000	true	2	control	true	false	Age<60	false	20≤Age<30	female	3	[1] Mild		true	true		true		true		true		false	false	false	false	false	false	false	false	false	false	false	false	false	false	false	false	true	false	false	false
1	licence:1990-2000	true	1	intervention	false	true	Age<60	true	20≤Age<30	female	1	[1] Mild	true	false	false	false	false	true	true	false	false	true	false	false	false	false	false	false	false	false	false	false	false	false	false	true	false	false	false	false	false	false
1	licence:1990-2000	true	1	control	true	true	Age<60	true	20≤Age<30	female	2	[1] Mild	true	true	true		true		true		true		false	false	false	false	false	false	false	false	true	false	false	false	false	false	false	false	false	false	false	false
1	licence:1990-2000	true	1	control	true	true	Age<60	true	30≤Age<40	male	1	[1] Mild		true	true	false	true	true	true	true	true	true	false	false	false	false	false	false	false	false	false	false	false	true	false	false	false	false	false	false	false	false
1	licence:1990-2000	true	1	control	true	true	Age<60	true	30≤Age<40	male	2	[1] Mild	false	true	false		true		true		true		false	false	false	false	false	false	false	false	false	false	false	false	false	false	false	false	true	false	false	false
1	licence<1990	true	2	intervention	false	true	Age<60	true	50≤Age<60	male	1	[1] Mild	false	false	false	false	false	true	true	true	false	true	true	false	false	false	false	false	false	false	false	false	false	false	false	false	false	false	false	false	false	false
1	licence>2000	true	2	intervention	false	true	Age<60	true	20≤Age<30	female	1	[1] Mild		false	false		true		true		true		false	false	false	false	false	false	false	false	false	false	false	false	false	true	false	false	false	false	false	false
1	licence:1990-2000	true	1	control	false	true	Age<60	true	20≤Age<30	male	2	[1] Mild	false	false	false	false	true	true	true	true	false	true	true	false	false	false	false	false	false	false	false	false	false	false	false	false	false	false	false	false	false	false
1	licence:1990-2000	true	1	intervention	false	true	Age<60	false	30≤Age<40	female	1	[1] Mild	false	true	true		true		true		true		false	false	false	false	false	false	true	false	false	false	false	false	false	false	false	false	false	false	false	false
1	licence<1990	true	2	control	false	true	Age<60	true	50≤Age<60	male	1	[1] Mild	true	false	false	false	true	true	true	true	true	true	false	false	false	false	false	false	false	false	false	false	false	true	false	false	false	false	false	false	false	false
2	licence<1990	true	2	control	false	true	Age<60	true	30≤Age<40	female	2	[1] Mild	false	true	false		true		true		true		false	false	false	false	true	false	false	false	false	true	false	false	false	false	false	false	false	false	false	false
1	licence:1990-2000	true	2	control	false	true	Age<60	true	30≤Age<40	female	1	[1] Mild	false	false	false		true		true		true		false	false	false	false	false	false	false	false	false	false	false	true	false	false	false	false	false	false	false	false
1	licence<1990	true	2	control	false	true	Age<60	true	Age<20	female	2	[1] Mild		false	false		true		true		true		true	false	false	false	false	false	false	false	false	false	false	false	false	false	false	false	false	false	false	false
1	licence:1990-2000	true	1	intervention	false	false	Age<60	true	Age<20	male	2	[1] Mild		false	false	true	false	true	false	true	true	true	false	false	false	false	false	false	false	false	false	false	false	false	false	false	false	false	true	false	false	false
1	licence>2000	true	1	intervention	false	false	Age<60	false	30≤Age<40	male	1	[1] Mild	false	false	false	false	false	true	true	true	false	true	false	false	false	false	false	false	false	false	false	false	false	true	false	false	false	false	false	false	false	false
1	licence<1990	true	2	control	false	false	Age<60	true	30≤Age<40	male	2	[1] Mild	false	true	false		true		true		true		false	false	false	false	false	false	false	false	false	false	false	false	false	false	false	false	false	true	false	false
2	licence>2000	true	2	control	false	false	Age≥60	true	Age≥70	female	2	[1] Mild	false	false	false		true		true		true		false	false	false	false	false	false	false	false	false	true	false	false	false	false	false	false	false	false	false	false
1	licence:1990-2000	true	1	control	false	true	Age<60	true	20≤Age<30	female	1	[1] Mild		true	false		true		true		true		false	false	false	false	false	false	false	false	false	false	false	false	false	true	false	false	false	false	false	false
1	licence<1990	true	2	intervention	false	false	Age<60	true	50≤Age<60	male	1	[1] Mild	true	false	false		true		true		true		false	false	false	false	false	false	false	false	false	false	false	true	false	false	false	false	false	false	false	false
1	licence>2000	true	1	intervention	false	true	Age<60	true	30≤Age<40	female	2	[1] Mild		false	false		true		true		true		false	false	false	false	false	false	false	false	false	true	false	false	false	false	false	false	false	false	false	false
1	licence>2000	true	1	intervention	true	false	Age<60	true	30≤Age<40	male	1	[1] Mild		true	false		true		true		true		false	false	false	false	false	false	false	false	false	false	true	false	false	false	false	false	false	false	false	false
1	licence:1990-2000	true	1	intervention		true	Age<60	true	50≤Age<60	female	1	[1] Mild	true	true	false		true		true		true		false	false	false	false	false	false	false	false	false	false	false	false	false	true	false	false	false	false	false	false
1	licence:1990-2000	true	2	control	false	true	Age<60	true	Age<20	male	1	[1] Mild	false	false	true		true		true		true		false	false	false	false	false	false	false	false	false	false	false	false	false	false	false	false	true	false	false	false
1	licence>2000	true	2	intervention	false	false	Age<60	false	Age<20	male	3	[1] Mild		false	false		true		true		true		true	false	false	false	false	false	false	false	false	false	false	false	false	false	false	false	false	false	false	false
1	licence<1990	true	1	control	false	true	Age<60	true	30≤Age<40	male	2	[1] Mild	false	true	true	true	false	false	false	true	true	true	false	false	false	false	false	false	false	false	false	false	false	false	false	false	false	false	false	true	false	false
1	licence<1990	true	2	intervention	true	false	Age<60	true	20≤Age<30	female	1	[1] Mild		true	true	true	true	true	true	true	true	true	false	false	false	false	false	false	false	false	false	false	false	false	false	true	false	false	false	false	false	false
1	licence>2000	true	1	control	true	false	Age<60	true	40≤Age<50	female	2	[1] Mild		false	false		true		true		true		false	false	false	false	false	true	false	false	false	false	false	false	false	false	false	false	false	false	false	false
1	licence<1990	true	2	intervention	false	false	Age<60	true	50≤Age<60	female	1	[2] Medium	false	false	false	false	true	true	true	true	true	true	false	false	false	false	false	false	false	false	false	false	false	false	false	true	false	false	false	false	false	false
1	licence>2000	true	2	intervention	false	false	Age≥60	true	60≤Age<70	female	1	[2] Medium	false	false	false		true		true		true		false	false	false	false	false	false	false	false	false	false	false	false	false	false	false	false	false	true	false	false
1	licence:1990-2000	true	2	intervention		true	Age<60	true	30≤Age<40	male	1	[2] Medium	false	false	true		true		true		true		false	false	false	false	false	false	false	false	false	false	false	false	false	false	false	false	true	false	false	false
1	licence:1990-2000	true	1	control	false	true	Age<60	true	20≤Age<30	male	2	[2] Medium	true	false	false		true		true		true		false	false	false	false	false	false	false	false	false	true	false	false	false	false	false	false	false	false	false	false
1	licence:1990-2000	true	1	control	true	true	Age≥60	true	60≤Age<70	female	1	[2] Medium	true	true	true		true		true		true		false	false	false	false	false	false	false	false	true	false	false	false	false	false	false	false	false	false	false	false
1	licence:1990-2000	true	1	control	false	false	Age<60	true	30≤Age<40	female	1	[2] Medium	false	false	false		true		true		true		false	false	false	false	false	false	false	false	false	false	false	false	false	true	false	false	false	false	false	false
1	licence:1990-2000	true	2	control	true	true	Age<60	false	30≤Age<40	male	1	[2] Medium	false	false	false		true		true		true		false	false	false	false	false	false	false	false	false	false	false	false	true	false	false	false	false	false	false	false
1	licence<1990	true	1	intervention	true	true	Age<60	false	30≤Age<40	female	1	[2] Medium	true	true	true	false	true	true	true	true	true	true	false	false	false	false	false	false	false	false	false	false	false	false	false	false	false	false	false	true	false	false
1	licence<1990	true	1	intervention	false	true	Age<60	true	20≤Age<30	female	1	[2] Medium	false	false	false	true	true	true	true	true	true	true	false	false	false	false	false	false	false	false	false	false	false	false	false	false	false	false	false	true	false	false
1	licence:1990-2000	true	1	control	false	true	Age<60	true	20≤Age<30	female	1	[2] Medium	false	false	false		true		true		true		false	false	false	false	false	false	false	false	false	false	false	false	false	true	false	false	false	false	false	false
2	licence:1990-2000	true	2	control	true	false	Age<60	true	30≤Age<40	male	1	[2] Medium		false	false		true		true		true		false	false	false	false	false	false	false	false	false	false	false	false	false	false	false	false	false	true	false	false
1	licence:1990-2000	true	2	control	true	false	Age<60	true	30≤Age<40	male	3	[2] Medium		false	false		true		true		true		false	false	false	false	false	false	false	false	false	false	false	false	false	false	false	false	false	true	false	false
1	licence:1990-2000	true	2	intervention	true	true	Age<60	true	20≤Age<30	male	1	[2] Medium		false	false	false	false	false	false	true	true	true	false	false	false	false	false	false	false	false	false	false	false	false	true	false	false	false	false	false	false	false
1	licence:1990-2000	true	2	intervention	false	true	Age<60	false	20≤Age<30	female	1	[2] Medium		false	false		true		true		true		false	false	false	false	false	false	false	false	false	false	false	false	false	true	false	false	false	false	false	false
1	licence:1990-2000	true	2	control	true	true	Age<60	true	40≤Age<50	male	1	[2] Medium	false	true	true	true	true	true	true	true	true	true	false	false	false	false	false	false	false	false	false	false	false	true	false	false	false	false	false	false	false	false
2	licence>2000	true	2	control	false	false	Age<60	true	20≤Age<30	female	1	[2] Medium	false	false	false		true		true		true		false	false	false	false	false	false	false	false	false	false	false	false	false	false	false	false	false	true	false	false
1	licence:1990-2000	true	2	control	true	true	Age<60	true	20≤Age<30	female	1	[2] Medium		false	false		true		true		true		false	false	false	false	false	false	false	false	false	false	false	false	true	false	false	false	false	false	false	false
2	licence<1990	true	1	intervention	false	true	Age<60	false	30≤Age<40	female	1	[2] Medium	false	false	false		true		true		true		false	false	false	false	false	false	false	false	false	false	false	true	false	false	false	false	false	true	false	false
1	licence:1990-2000	true	1	control	false	true	Age<60	true	20≤Age<30	female	3	[2] Medium	false	false	false	false	true	true	true	true	true	true	false	false	false	false	false	false	false	false	false	false	false	false	false	false	false	false	false	true	false	false
1	licence:1990-2000	true	1	control	true	true	Age≥60	true	Age≥70	female	1	[2] Medium	true	true	true	true	false	true	false	true	true	true	false	false	false	false	false	false	false	false	false	false	false	false	false	false	false	false	true	false	false	false
1	licence<1990	true	2	intervention	true	false	Age<60	false	20≤Age<30	male	1	[2] Medium		false	false		true		true		true		false	false	false	false	false	false	false	false	false	false	false	false	false	false	false	false	true	false	false	false
1	licence:1990-2000	true	1	control	false	true	Age<60	true	30≤Age<40	female	6	[2] Medium	false	true	false		true		true		true		false	false	false	false	false	false	false	false	false	false	false	false	false	true	false	false	false	false	false	false
1	licence:1990-2000	true	2	control	false	true	Age<60	true	50≤Age<60	female	1	[2] Medium		false	false		true		true		true		false	false	false	false	false	false	false	false	false	false	false	false	false	true	false	false	false	false	false	false
1	licence:1990-2000	true	2	control	true	true	Age≥60	true	60≤Age<70	female	1	[2] Medium		true	true		true		true		true		false	false	false	false	false	false	false	false	false	false	false	false	false	false	false	false	false	true	false	false
1	licence:1990-2000	true	1	control	false	true	Age<60	true	20≤Age<30	male	1	[2] Medium	false	false	false	false	true	true	true	true	true	true	false	false	false	false	false	false	false	false	false	false	true	false	false	false	false	false	false	false	false	false
1	licence:1990-2000	true	1	control	false	true	Age<60	true	20≤Age<30	female	1	[2] Medium	false	false	false	false	false	true	true	false	false	true	false	false	false	false	false	false	false	false	false	true	false	false	false	false	false	false	false	false	false	false
3	licence:1990-2000	true	2	control	true	false	Age≥60	true	Age≥70	female	1	[2] Medium	true	true	true	true	true	true	true	true	true	true	false	false	false	false	false	false	false	false	false	false	false	false	false	false	false	false	false	true	false	false
1	licence>2000	true	1	control	false	true	Age≥60	true	Age≥70	male	1	[2] Medium	false	true	false		true		true		true		false	false	false	false	false	false	false	true	false	false	false	false	false	false	false	false	false	false	false	false
1	licence:1990-2000	true	1	intervention	true	true	Age≥60	true	Age≥70	female	1	[2] Medium	false	true	true		true		true		true		false	false	false	false	false	false	false	false	false	false	false	false	false	false	false	false	true	false	false	false
1	licence:1990-2000	true	1	intervention	false	true	Age<60	false	30≤Age<40	female	1	[2] Medium	false	false	false		true		true		true		false	false	false	false	false	false	false	false	false	false	false	false	true	false	false	false	false	false	false	false
1	licence>2000	true	2	control	false	false	Age<60	true	30≤Age<40	male	2	[2] Medium	true	false	false	false	true	true	true	true	true	true	false	false	false	false	false	false	false	false	false	true	false	false	false	false	false	false	false	false	false	false
5	licence:1990-2000	true	2	intervention	false	false	Age<60	true	30≤Age<40	female	1	[2] Medium		false	false		true		true		true		false	false	false	false	false	false	false	false	false	false	false	false	false	true	false	false	true	false	false	false
1	licence:1990-2000	true	2	intervention	false	true	Age<60	false	20≤Age<30	male	2	[2] Medium		false	false	true	false	false	false	true	true	true	false	false	false	false	false	false	false	false	false	false	false	false	false	false	false	false	true	false	false	false
1	licence:1990-2000	true	1	control	false	true	Age<60	true	50≤Age<60	female	1	[2] Medium	true	false	false		true		true		true		false	false	false	false	false	false	false	false	false	false	false	false	true	false	false	false	false	false	false	false
1	licence:1990-2000	true	1	control	false	true	Age<60	true	Age<20	female	1	[2] Medium	false	false	false		true		true		true		false	false	false	false	false	false	false	false	false	false	false	false	false	true	false	false	false	false	false	false
1	licence>2000	true	2	control	false	true	Age<60	true	20≤Age<30	male	1	[2] Medium		false	false		true		true		true		true	false	false	false	false	false	false	false	false	false	false	false	false	false	false	false	false	false	false	false
1	licence>2000	true	1	intervention	false	true	Age<60	true	30≤Age<40	female	2	[2] Medium	false	false	false		true		true		true		false	false	false	false	false	false	false	false	false	true	false	false	false	false	false	false	false	false	false	false
2	licence:1990-2000	true	1	control	false	true	Age<60	true	20≤Age<30	male	1	[2] Medium	false	false	false		true		true		true		false	false	false	false	false	false	false	false	false	false	false	false	false	false	false	false	false	true	false	false
2	licence:1990-2000	true	1	control	true	true	Age<60	true	Age<20	female	1	[2] Medium		false	false		true		true		true		false	false	false	false	false	false	false	false	true	false	false	false	false	false	false	false	true	false	false	false
1	licence>2000	true	1	intervention	false	true	Age≥60	true	60≤Age<70	female	1	[2] Medium		false	false		true		true		true		false	false	false	false	false	false	false	false	false	false	false	false	false	true	false	false	false	false	false	false
1	licence>2000	true	1	intervention	false	true	Age<60	false	40≤Age<50	female	1	[2] Medium	false	false	true		true		true		true		false	false	false	false	false	false	false	false	false	false	false	false	false	true	false	false	false	false	false	false
1	licence>2000	true	1	intervention	false	true	Age<60	true	30≤Age<40	male	2	[2] Medium	false	false	false	false	false	true	false	false	false	true	false	false	false	false	false	false	false	false	false	false	false	false	false	false	false	false	true	false	false	false
4	licence:1990-2000	true	2	intervention	false	false	Age<60	true	40≤Age<50	female	1	[2] Medium		false	false		true		true		true		false	false	false	true	true	false	false	false	true	false	false	false	true	false	false	false	false	false	false	false
1	licence:1990-2000	true	1	intervention	false	true	Age<60	true	20≤Age<30	female	5	[2] Medium	false	false	false	false	false	true	true	false	false	true	false	false	false	false	false	false	false	false	false	true	false	false	false	false	false	false	false	false	false	false
2	licence:1990-2000	true	2	intervention	false	false	Age≥60	true	Age≥70	female	2	[2] Medium	true	true	true		true		true		true		false	false	false	false	false	false	false	false	false	true	false	false	false	false	false	false	false	false	false	false
3	licence<1990	true	1	control	true	true	Age<60	true	20≤Age<30	female	2	[2] Medium		true	false		true		true		true		true	false	false	false	false	false	false	false	true	true	false	false	false	false	false	false	false	false	false	false
3	licence<1990	true	1	control	true	true	Age<60	true	20≤Age<30	male	2	[2] Medium		true	true	true	true	true	true	true	true	true	true	false	false	false	false	false	false	false	false	false	false	true	false	false	false	false	false	false	false	false
3	licence<1990	true	1	control	true	true	Age<60	true	20≤Age<30	female	1	[2] Medium		false	false		true		true		true		false	false	false	false	false	true	false	false	false	false	false	false	true	false	false	false	false	true	false	false
2	licence:1990-2000	true	1	intervention	true	true	Age<60	true	20≤Age<30	male	2	[2] Medium		false	false		true		true		true		false	false	false	true	false	false	false	false	false	false	false	false	false	false	false	false	true	false	false	false
1	licence>2000	true	2	control	false	true	Age<60	true	Age<20	female	5	[2] Medium	true	false	false		true		true		true		false	false	false	false	false	false	false	false	false	true	false	false	false	false	false	false	false	false	false	false
1	licence>2000	true	2	control	false	false	Age<60	true	Age<20	female	3	[2] Medium	false	false	false		true		true		true		false	false	false	false	false	false	false	false	false	true	false	false	false	false	false	false	false	false	false	false
1	licence>2000	true	2	control	true	false	Age<60	false	30≤Age<40	male	1	[2] Medium	false	false	false		true		true		true		false	false	false	false	false	false	false	false	false	false	false	false	false	false	false	false	false	true	false	false
3	licence<1990	true	1	control	false	true	Age<60	true	20≤Age<30	male	2	[2] Medium		false	false		true		true		true		false	false	false	false	false	false	false	false	false	true	false	false	false	false	false	false	false	false	false	false
1	licence<1990	true	1	control	true	true	Age<60	true	20≤Age<30	female	1	[2] Medium		false	false		true		true		true		false	false	false	false	false	false	false	false	false	false	false	false	false	true	false	false	false	false	false	false
1	licence:1990-2000	true	1	intervention	false	true	Age<60	false	40≤Age<50	male	1	[2] Medium		false	false		true		true		true		false	false	false	false	false	false	false	false	false	false	false	false	false	false	false	false	false	true	false	false
2	licence:1990-2000	true	1	intervention	false	true	Age≥60	true	Age≥70	female	1	[2] Medium	false	false	false		true		true		true		false	false	false	false	false	false	false	true	true	false	false	false	false	false	false	false	false	false	false	false
1	licence:1990-2000	true	1	intervention	false	true	Age<60	true	30≤Age<40	female	1	[2] Medium	false	false	false		true		true		true		false	false	false	false	false	false	true	false	false	false	false	false	false	false	false	false	false	false	false	false
1	licence:1990-2000	true	1	control	false	true	Age<60	true	20≤Age<30	female	1	[2] Medium	false	false	false		true		true		true		false	false	false	false	false	false	false	false	false	false	false	false	false	true	false	false	false	false	false	false
1	licence:1990-2000	true	1	control	false	true	Age<60	true	30≤Age<40	female	1	[2] Medium	false	false	false		true		true		true		false	false	false	false	false	false	false	false	false	false	false	false	false	true	false	false	false	false	false	false
1	licence:1990-2000	true	1	control	false	true	Age<60	true	20≤Age<30	male	1	[2] Medium		true	false	false	false	true	true	false	false	true	false	false	false	false	false	false	false	false	false	false	false	false	false	false	false	false	true	false	false	false
1	licence:1990-2000	true	2	intervention	false	false	Age<60	true	20≤Age<30	female	1	[2] Medium		false	false		true		true		true		false	false	false	false	false	false	false	false	false	false	false	false	false	false	false	false	false	true	false	false
2	licence:1990-2000	true	1	intervention	true	true	Age<60	true	20≤Age<30	male	1	[2] Medium	true	true	true	false	false	true	true	false	false	true	false	false	false	false	false	false	false	false	false	false	false	false	false	false	false	false	true	false	true	false
1	licence:1990-2000	true	1	control	true	false	Age<60	true	20≤Age<30	female	1	[2] Medium	false	false	false		true		true		true		true	false	false	false	false	false	false	false	false	false	false	false	false	false	false	false	false	false	false	false
1	licence:1990-2000	true	2	intervention	true	true	Age≥60	true	60≤Age<70	female	2	[2] Medium	false	false	false		true		true		true		false	false	false	false	false	false	false	false	false	false	false	false	false	true	false	false	false	false	false	false
1	licence:1990-2000	true	2	intervention	true	true	Age≥60	true	Age≥70	female	4	[2] Medium	false	true	false	false	false	true	true	false	false	true	false	false	false	false	false	false	false	false	false	false	false	false	false	true	false	false	false	false	false	false
1	licence:1990-2000	true	2	intervention	false	true	Age<60	true	50≤Age<60	female	1	[2] Medium	false	false	false		true		true		true		false	false	false	false	false	false	false	false	false	false	false	false	false	true	false	false	false	false	false	false
5	licence:1990-2000	true	2	intervention	true	false	Age<60	true	30≤Age<40	male	4	[2] Medium	false	true	false		true		true		true		false	false	false	false	true	true	false	false	false	false	false	false	false	false	false	false	true	false	false	false
1	licence:1990-2000	true	1	intervention	false	true	Age<60	false	20≤Age<30	female	1	[2] Medium	false	false	false	false	true	true	true	true	false	true	false	false	false	false	false	false	false	false	false	false	false	false	false	false	false	false	false	true	false	false
1	licence:1990-2000	true	2	intervention	false	false	Age<60	true	20≤Age<30	female	1	[2] Medium		false	false		true		true		true		false	false	false	false	false	false	false	false	false	false	false	false	true	false	false	false	false	false	false	false
1	licence:1990-2000	true	2	control	false	false	Age≥60	true	60≤Age<70	male	1	[2] Medium	false	true	true	true	true	true	true	true	true	true	false	false	false	false	false	false	false	false	false	false	false	false	false	true	false	false	false	false	false	false
1	licence>2000	true	1	intervention	true	true	Age<60	true	Age<20	male	1	[2] Medium	false	false	false	false	false	true	true	false	false	true	false	false	false	false	false	false	false	true	false	false	false	false	false	false	false	false	false	false	false	false
1	licence>2000	true	1	intervention	false	true	Age<60	false	20≤Age<30	female	2	[2] Medium		false	false		true		true		true		false	false	false	false	false	false	false	false	false	false	false	false	false	true	false	false	false	false	false	false
2	licence>2000	true	1	intervention	true	true	Age<60	false	30≤Age<40	female	1	[2] Medium		true	true	true	false	true	false	true	true	true	false	false	false	false	false	false	false	false	true	false	false	false	false	false	false	false	false	false	false	false
1	licence:1990-2000	true	1	intervention	false	true	Age<60	false	Age<20	female	2	[2] Medium		false	false		true		true		true		false	false	false	false	false	false	false	false	false	true	false	false	false	false	false	false	false	false	false	false
1	licence:1990-2000	true	2	control	true	false	Age<60	true	20≤Age<30	female	1	[2] Medium	true	true	true		true		true		true		false	false	false	false	false	false	false	false	false	false	false	false	false	false	false	false	true	false	false	false
1	licence:1990-2000	true	2	control	false	false	Age<60	true	20≤Age<30	female	3	[2] Medium		false	false		true		true		true		false	false	false	false	false	false	false	false	false	false	false	false	false	true	false	false	false	false	false	false
1	licence:1990-2000	true	2	control	false	false	Age<60	true	20≤Age<30	female	1	[2] Medium	false	false	false		true		true		true		false	false	false	false	false	false	false	false	false	false	false	false	false	false	false	false	false	true	false	false
1		true	1	control	false	false	Age<60	true	40≤Age<50	female	1	[2] Medium	false	false	false		true		true		true		false	false	false	false	false	false	false	false	false	false	false	false	false	false	false	false	true	false	false	false
1		true	1	control	false	true	Age<60	true	30≤Age<40	male	3	[2] Medium	false	false	false		true		true		true		false	false	false	false	false	false	false	false	false	true	false	false	false	false	false	false	false	false	false	false
1		true	1	control	false	false	Age≥60	true	Age≥70	female	2	[2] Medium		false	false		true		true		true		true	false	false	false	false	false	false	false	false	false	false	false	false	false	false	false	false	false	false	false
1	licence>2000	true	2	intervention	false	false	Age≥60	true	60≤Age<70	female	1	[2] Medium	true	false	false		true		true		true		false	false	false	false	false	false	false	false	false	false	false	false	true	false	false	false	false	false	false	false
1	licence<1990	true	2	intervention	false	false	Age<60	true	40≤Age<50	female	1	[2] Medium	false	false	false	false	false	true	true	false	false	true	false	false	false	false	false	false	false	false	false	false	false	false	false	true	false	false	false	false	false	false
1	licence<1990	true	2	intervention	false	true	Age<60	true	50≤Age<60	female	1	[2] Medium		false	false	false	false	true	true	false	false	true	false	false	false	false	false	false	false	false	false	false	false	false	true	false	false	false	false	false	false	false
2	licence:1990-2000	true	2	control	false	true	Age<60	true	30≤Age<40	female	1	[2] Medium		false	false	false	true	true	true	true	true	true	true	false	false	false	false	false	false	false	false	false	false	false	false	false	false	false	false	true	false	false
1	licence:1990-2000	true	2	control	false	true	Age<60	true	20≤Age<30	male	1	[2] Medium		false	false		true		true		true		true	false	false	false	false	false	false	false	false	false	false	false	false	false	false	false	false	false	false	false
2	licence:1990-2000	true	1	control	true	true	Age<60	true	20≤Age<30	female	3	[2] Medium	false	false	true		true		true		true		false	false	false	false	false	false	false	false	false	false	true	false	false	false	false	false	true	false	false	false
2	licence:1990-2000	true	1	control	true	true	Age<60	true	50≤Age<60	female	2	[2] Medium	true	false	false		true		true		true		true	false	false	false	false	false	false	false	true	false	false	false	false	false	false	false	false	false	false	false
1	licence:1990-2000	true	1	intervention	false	true	Age<60	true	Age<20	female	3	[2] Medium	false	false	false		true		true		true		false	false	false	false	false	false	false	false	false	true	false	false	false	false	false	false	false	false	false	false
1	licence>2000	true	2	intervention	false	false	Age<60		40≤Age<50	female	1	[2] Medium		false	false		true		true		true		false	false	false	false	false	false	false	false	false	false	false	false	false	false	false	false	false	true	false	false
1	licence:1990-2000	true	1	intervention	true	true	Age<60	true	30≤Age<40	female	1	[2] Medium	true	true	true	true	true	true	false	true	true	true	false	false	false	false	false	false	false	false	false	false	true	false	false	false	false	false	false	false	false	false
2	licence<1990	true	1	intervention	false	true	Age<60	true	20≤Age<30	female	4	[2] Medium	false	false	false		true		true		true		false	false	false	false	false	false	false	false	false	true	false	false	false	false	false	false	false	false	false	false
1	licence<1990	true	1	intervention	false	true	Age<60	true	20≤Age<30	female	1	[2] Medium	false	false	false		true		true		true		false	false	false	false	false	false	false	false	false	false	false	false	false	true	false	false	false	false	false	false
1	licence:1990-2000	true	1	control	false	true	Age<60	true	50≤Age<60	female	1	[2] Medium	false	false	false		true		true		true		false	false	false	false	false	false	false	false	false	false	false	false	true	false	false	false	false	false	false	false
1	licence<1990	true	2	control	true	true	Age<60	true	30≤Age<40	female	2	[2] Medium	false	false	false		true		true		true		false	false	false	false	false	false	false	false	false	true	false	false	false	false	false	false	false	false	false	false
1	licence<1990	true	2	control	true	true	Age<60	false	20≤Age<30	male	1	[2] Medium		false	false	true	false	true	false	true	true	true	false	false	false	false	false	false	false	false	false	false	false	true	false	false	false	false	false	false	false	false
1	licence<1990	true	2	control	false	true	Age<60	true	20≤Age<30	female	4	[2] Medium	true	false	false		true		true		true		true	false	false	false	false	false	false	false	false	false	false	false	false	false	false	false	false	false	false	false
3	licence:1990-2000	true	1	control	true	true	Age<60	true	40≤Age<50	female	1	[2] Medium		false	false		true		true		true		false	false	false	false	true	false	false	false	false	false	true	false	false	false	false	false	true	false	false	false
1	licence:1990-2000	true	1	control	false	true	Age<60	true	30≤Age<40	male	1	[2] Medium	false	false	true	true	false	true	true	true	false	true	false	false	false	false	false	false	false	false	false	false	false	false	false	false	false	false	true	false	false	false
1	licence:1990-2000	true	1	control	false	true	Age<60	true	40≤Age<50	male	1	[2] Medium		false	false		true		true		true		false	false	false	false	false	true	false	false	false	false	false	false	false	false	false	false	false	false	false	false
1	licence<1990	true	2	control	false	false	Age<60	true	20≤Age<30	female	1	[2] Medium	false	false	false		true		true		true		false	false	false	false	false	true	false	false	false	false	false	false	false	false	false	false	false	false	false	false
2	licence<1990	true	2	control	false	false	Age<60	false	20≤Age<30	female	1	[2] Medium		true	false		true		true		true		false	false	false	false	false	false	false	false	false	true	false	false	false	false	false	false	true	false	false	false
4	licence:1990-2000	true	2	intervention	true	false	Age<60	true	20≤Age<30	female	1	[2] Medium	false	false	false		true		true		true		true	false	false	false	false	false	true	false	false	false	false	false	false	false	false	false	false	false	false	false
1	licence:1990-2000	true	2	intervention	true	true	Age≥60	true	60≤Age<70	female	1	[2] Medium	false	false	false		true		true		true		false	false	false	false	false	false	false	false	false	false	false	false	false	false	false	false	true	false	false	false
1	licence:1990-2000	true	2	intervention	false	true	Age<60	true	50≤Age<60	female	1	[2] Medium	false	false	false		true		true		true		false	false	false	false	false	false	false	false	false	false	false	false	false	true	false	false	false	false	false	false
3	licence:1990-2000	true	2	intervention	true	true	Age<60	true	30≤Age<40	male	4	[2] Medium	true	false	false		true		true		true		false	false	false	false	true	false	false	false	true	false	false	false	false	false	false	false	true	false	false	false
2	licence:1990-2000	true	2	intervention	false	false	Age<60	true	30≤Age<40	female	4	[2] Medium		false	false	false	false	true	true	false	false	true	true	false	false	false	false	false	false	false	true	false	false	false	false	false	false	false	false	false	false	false
1	licence:1990-2000	true	2	intervention	true	false	Age<60	true	20≤Age<30	male	1	[2] Medium	false	true	false		true		true		true		false	false	false	false	false	false	false	false	false	false	false	true	false	false	false	false	false	false	false	false
2	licence:1990-2000	true	1	intervention	true	true	Age≥60		Age≥70	female	1	[2] Medium	false	false	false		true		true		true		false	false	false	false	false	false	false	false	true	false	false	false	false	false	false	false	false	false	false	false
1	licence<1990	true	2	control	false	false	Age<60	true	30≤Age<40	female	1	[2] Medium	false	false	false		true		true		true		false	false	false	false	false	false	false	false	false	false	false	false	true	false	false	false	false	false	false	false
1	licence>2000	true	2	control	false	false	Age≥60	true	Age≥70	male	1	[2] Medium	true	true	false		true		true		true		false	false	false	false	false	false	false	false	false	true	false	false	false	false	false	false	false	false	false	false
1	licence:1990-2000	true	2	control	false	false	Age≥60	true	60≤Age<70	male	1	[2] Medium	false	false	false		true		true		true		false	false	false	false	false	false	false	false	false	false	false	false	true	false	false	false	false	false	false	false
1	licence:1990-2000	true	2	control	false	false	Age<60	true	30≤Age<40	male	1	[2] Medium	true	true	true	false	false	true	false	true	true	true	false	false	false	false	false	false	false	false	false	false	false	false	false	true	false	false	false	false	false	false
3	licence:1990-2000	true	2	control	true	false	Age<60	true	50≤Age<60	female	1	[2] Medium		true	false		true		true		true		false	false	false	false	false	false	false	false	false	false	false	false	true	false	false	false	false	true	false	false
3	licence:1990-2000	true	2	control	true	false	Age<60	true	20≤Age<30	male	1	[2] Medium	false	true	true	true	false	true	false	true	true	true	false	false	false	false	false	false	false	false	false	false	false	false	true	false	false	false	false	false	false	false
1	licence:1990-2000	true	1	control	false	true	Age<60	true	30≤Age<40	male	1	[2] Medium	false	false	false		true		true		true		false	false	false	false	false	false	false	false	false	true	false	false	false	false	false	false	false	false	false	false
1	licence:1990-2000	true	1	control	false	true	Age<60	true	Age<20	female	1	[2] Medium	true	true	true		true		true		true		false	false	false	false	false	false	false	true	false	false	false	false	false	false	false	false	false	false	false	false
2	licence:1990-2000	true	1	control	false	true	Age<60	true	40≤Age<50	male	1	[2] Medium	false	true	true	false	false	false	false	true	true	true	false	false	false	false	false	false	false	false	false	false	false	false	false	true	false	false	true	false	false	false
1	licence<1990	true	1	intervention	false	true	Age<60	true	40≤Age<50	female	1	[2] Medium		true	false		true		true		true		false	false	false	false	false	false	false	false	false	false	false	false	false	true	false	false	false	false	false	false
1	licence:1990-2000	true	1	intervention	false	false	Age<60	true	20≤Age<30	female	5	[2] Medium	true	false	false		true		true		true		false	false	false	false	false	false	false	false	false	true	false	false	false	false	false	false	false	false	false	false
1	licence>2000	true	1	control	false	true	Age<60	true	30≤Age<40	female	3	[2] Medium		false	false	false	false	true	true	false	false	true	false	false	false	false	false	false	false	false	false	true	false	false	false	false	false	false	false	false	false	false
1	licence:1990-2000	true	1	control	false	true	Age<60	false	Age<20	male	1	[2] Medium		false	true	false	false	true	true	false	false	true	false	false	false	false	false	false	false	false	false	false	false	false	false	true	false	false	false	false	false	false
1	licence>2000	true	1	intervention	false	true	Age<60	true	20≤Age<30	female	2	[2] Medium	false	false	false		true		true		true		false	false	false	false	false	false	false	false	false	false	false	false	false	true	false	false	false	false	false	false
1	licence>2000	true	1	intervention	false	true	Age<60	true	40≤Age<50	male	3	[2] Medium	false	false	false		true		true		true		false	false	false	false	false	false	false	false	false	false	false	false	false	false	false	false	true	false	false	false
2	licence>2000	true	1	control	false	true	Age<60	true	20≤Age<30	female	1	[2] Medium	true	true	false		true		true		true		true	false	false	false	false	false	false	false	false	false	false	false	false	true	false	false	false	false	false	false
3	licence<1990	true	2	intervention	false	false	Age<60	true	40≤Age<50	female	5	[2] Medium	false	true	false		true		true		true		false	false	false	false	false	false	true	false	false	false	false	true	false	false	false	false	false	true	false	false
1	licence>2000	true	2	intervention	false	true	Age≥60	true	60≤Age<70	female	2	[2] Medium	true	false	false		true		true		true		false	false	false	false	false	false	false	false	false	false	false	false	false	false	false	false	true	false	false	false
1	licence>2000	true	2	intervention	false	true	Age<60	true	40≤Age<50	female	1	[2] Medium		false	false	false	false	true	true	true	false	true	true	false	false	false	false	false	false	false	false	false	false	false	false	false	false	false	false	false	false	false
1	licence>2000	true	1	control	false	true	Age<60	true	20≤Age<30	female	1	[2] Medium	true	true	true		true		true		true		false	false	false	false	false	false	false	true	false	false	false	false	false	false	false	false	false	false	false	false
2	licence:1990-2000	true	1	control	false	true	Age<60	true	20≤Age<30	male	2	[2] Medium	false	false	false		true		true		true		true	false	false	false	false	false	false	false	false	true	false	false	false	false	false	false	false	false	false	false
1	licence>2000	true	2	control	false	false	Age<60	true	30≤Age<40	female	2	[2] Medium		false	false		true		true		true		false	false	false	false	false	false	false	false	false	false	false	true	false	false	false	false	false	false	false	false
3	licence>2000	true	2	control	false	false	Age<60	true	50≤Age<60	female	3	[2] Medium		false	false		true		true		true		true	false	false	false	false	false	false	false	false	true	false	false	false	false	false	false	false	false	false	false
1	licence:1990-2000	true	1	control	false	true	Age<60	true	20≤Age<30	male	1	[2] Medium	false	false	false		true		true		true		false	false	false	false	false	false	false	false	false	false	false	false	true	false	false	false	false	false	false	false
1	licence>2000	true	2	control	false	false	Age<60	true	50≤Age<60	female	3	[2] Medium	false	false	false	false	true	true	false	true	false	true	false	false	false	false	false	false	false	false	false	false	false	false	false	false	false	false	false	true	false	false
1	licence>2000	true	2	control	false	false	Age<60	true	20≤Age<30	female	1	[2] Medium	false	false	false		true		true		true		false	false	false	false	false	false	false	false	false	false	false	false	false	false	false	false	true	false	false	false
1	licence>2000	true	1	intervention	false	true	Age<60	true	20≤Age<30	female	5	[2] Medium	false	false	false		true		true		true		false	false	false	false	false	false	false	false	false	true	false	false	false	false	false	false	false	false	false	false
1	licence>2000	true	1	intervention	false	true	Age<60	true	50≤Age<60	male	1	[2] Medium	false	false	false		true		true		true		false	false	false	false	false	false	false	false	false	false	false	false	true	false	false	false	false	false	false	false
1	licence:1990-2000	true	2	intervention	false	false	Age≥60	true	Age≥70	female	1	[2] Medium	true	false	false		true		true		true		true	false	false	false	false	false	false	false	false	false	false	false	false	false	false	false	false	false	false	false
1	licence:1990-2000	true	2	intervention	true	false	Age≥60	true	Age≥70	female	2	[2] Medium	false	false	true		true		true		true		false	false	false	false	false	false	false	false	false	false	false	false	false	false	false	false	false	true	false	false
1	licence>2000	true	2	control	true	false	Age<60	false	30≤Age<40	female	2	[2] Medium	false	false	true		true		true		true		false	false	false	false	false	false	false	true	false	false	false	false	false	false	false	false	false	false	false	false
1	licence<1990	true	1	intervention	false	true	Age<60	true	20≤Age<30	male	2	[2] Medium	true	true	true		true		true		true		false	false	false	false	false	false	false	false	false	false	false	true	false	false	false	false	false	false	false	false
1	licence>2000	true	2	intervention	false	true	Age<60	true	30≤Age<40	female	2	[2] Medium		false	false		true		true		true		false	false	false	false	false	false	false	false	false	true	false	false	false	false	false	false	false	false	false	false
2	licence:1990-2000	true	2	intervention	false	false	Age<60	true	Age<20	female	3	[2] Medium	false	false	false		true		true		true		false	false	false	false	false	false	false	false	false	true	false	false	false	false	false	false	false	false	false	false
1	licence:1990-2000	true	2	intervention	false	false	Age<60	true	40≤Age<50	female	1	[2] Medium	false	false	false	false	true	true	true	true	true	true	false	false	false	false	false	false	false	false	false	false	false	false	false	false	false	false	false	true	false	false
1	licence:1990-2000	true	1	control	false	true	Age<60	true	30≤Age<40	female	1	[2] Medium	true	false	false		true		true		true		false	false	false	false	false	false	false	false	false	true	false	false	false	false	false	false	false	false	false	false
1	licence<1990	true	2	intervention	false	false	Age<60	false	20≤Age<30	male	1	[2] Medium		false	false	false	false	true	true	false	false	true	false	false	false	false	false	false	false	false	false	true	false	false	false	false	false	false	false	false	false	false
3	licence:1990-2000	true	2	intervention	false	true	Age<60	true	50≤Age<60	male	1	[2] Medium		true	false		true		true		true		false	false	false	false	false	false	false	false	false	false	false	false	true	false	false	false	false	true	false	false
2	licence:1990-2000	true	1	control	true	true	Age<60	true	20≤Age<30	male	1	[2] Medium		true	true		true		true		true		false	false	false	false	false	false	false	false	false	false	false	false	false	false	false	false	false	true	false	false
2	licence:1990-2000	true	2	intervention	false	false	Age<60	true	30≤Age<40	female	1	[2] Medium	true	false	false	false	false	false	true	true	false	true	false	false	false	false	false	false	false	true	false	false	false	false	false	false	false	false	false	false	false	false
1	licence:1990-2000	true	1	control	false	true	Age<60	true	30≤Age<40	female	1	[2] Medium	false	false	false	false	true	true	true	true	true	true	false	false	false	false	false	false	false	false	false	false	false	false	false	false	false	false	false	true	false	false
1	licence:1990-2000	true	1	intervention	true	true	Age<60	true	30≤Age<40	male	1	[2] Medium	true	true	true		true		true		true		false	false	false	false	false	false	false	false	false	false	false	false	false	true	false	false	false	false	false	false
1	licence:1990-2000	true	1	intervention	false	true	Age<60	true	30≤Age<40	female	2	[2] Medium		false	false		true		true		true		false	false	false	false	false	false	false	false	false	true	false	false	false	false	false	false	false	false	false	false
1	licence:1990-2000	true	1	intervention	false	true	Age<60	true	40≤Age<50	female	1	[2] Medium	true	false	false		true		true		true		false	false	false	false	false	false	false	false	false	false	false	false	false	true	false	false	false	false	false	false
1	licence:1990-2000	true	1	intervention	false	true	Age<60	true	20≤Age<30	female	2	[2] Medium	false	false	false		true		true		true		false	false	false	false	false	false	false	false	false	true	false	false	false	false	false	false	false	false	false	false
1	licence:1990-2000	true	1	intervention	false	true	Age<60	true	30≤Age<40	male	2	[2] Medium	false	true	true	true	true	true	true	true	true	true	false	false	false	false	false	false	false	false	false	false	false	false	false	true	false	false	false	false	false	false
1	licence:1990-2000	true	1	intervention	false	true	Age<60	true	20≤Age<30	female	1	[2] Medium	false	false	true		true		true		true		false	false	false	false	false	false	false	false	false	false	false	false	false	true	false	false	false	false	false	false
1	licence:1990-2000	true	2	control	false	false	Age<60	true	20≤Age<30	female	1	[2] Medium	false	false	false		true		true		true		false	false	false	false	false	false	false	false	false	true	false	false	false	false	false	false	false	false	false	false
2	licence:1990-2000	true	2	control	true	false	Age<60	true	50≤Age<60	female	1	[2] Medium		false	false		true		true		true		false	false	false	false	false	true	false	false	false	false	true	false	false	false	false	false	false	false	false	false
1	licence:1990-2000	true	2	control	false	false	Age<60	true	50≤Age<60	male	1	[2] Medium	true	false	true		true		true		true		false	false	false	false	false	false	false	false	false	false	false	false	true	false	false	false	false	false	false	false
2	licence:1990-2000	true	1	control	true	true	Age<60	true	40≤Age<50	female	1	[2] Medium		false	true		true		true		true		false	false	false	false	false	false	false	false	false	false	true	false	false	false	false	false	true	false	false	false
1	licence:1990-2000	true	1	control	false	true	Age<60	true	Age<20	female	4	[2] Medium	false	false	false		true		true		true		false	false	false	false	false	false	false	false	false	true	false	false	false	false	false	false	false	false	false	false
4	licence<1990	true	1	intervention	false	true	Age<60	true	20≤Age<30	male	1	[2] Medium		false	false		true		true		true		false	false	false	false	false	false	false	false	false	false	false	false	true	false	false	false	true	true	true	false
1	licence>2000	true	1	intervention	false	false	Age<60	true	20≤Age<30	female	1	[2] Medium	false	false	false		true		true		true		true	false	false	false	false	false	false	false	false	false	false	false	false	false	false	false	false	false	false	false
3	licence<1990	true	1	intervention	false	true	Age≥60	true	Age≥70	female	2	[2] Medium		true	false		true		true		true		false	false	false	false	false	false	false	false	true	false	true	false	false	false	false	false	true	false	false	false
2	licence<1990	true	1	intervention	true	true	Age<60	true	20≤Age<30	female	1	[2] Medium		true	false		true		true		true		false	false	false	false	false	false	false	false	false	false	false	false	false	false	false	false	false	true	false	false
1	licence:1990-2000	true	1	intervention	false	true	Age<60	true	20≤Age<30	male	1	[2] Medium		false	false	false	false	true	false	true	true	true	false	false	false	false	false	false	false	false	false	true	false	false	false	false	false	false	false	false	false	false
1	licence:1990-2000	true	1	intervention	false	true	Age<60	true	20≤Age<30	male	1	[2] Medium	false	false	false	false	false	true	false	true	true	true	false	false	false	false	false	false	false	false	false	true	false	false	false	false	false	false	false	false	false	false
1	licence:1990-2000	true	1	intervention	false	true	Age<60	true	20≤Age<30	male	4	[2] Medium	false	false	false		true		true		true		false	false	false	false	false	false	false	false	false	true	false	false	false	false	false	false	false	false	false	false
1	licence:1990-2000	true	1	intervention	false	true	Age<60	true	20≤Age<30	female	4	[2] Medium	false	false	false		true		true		true		false	false	false	false	false	false	false	false	false	true	false	false	false	false	false	false	false	false	false	false
1	licence:1990-2000	true	1	intervention	false	true	Age<60	true	20≤Age<30	female	1	[2] Medium	false	false	false		true		true		true		false	false	false	false	false	false	false	true	false	false	false	false	false	false	false	false	false	false	false	false
1	licence:1990-2000	true	1	intervention	false	true	Age<60	true	20≤Age<30	female	4	[2] Medium		false	false	true	false	false	false	true	true	true	false	false	false	false	false	false	false	false	false	false	false	false	false	false	false	false	true	false	false	false
1	licence:1990-2000	true	2	control	false	true	Age<60	false	30≤Age<40	female	1	[2] Medium		false	false	false	false	true	false	true	true	true	false	false	false	false	false	false	false	false	false	false	false	false	true	false	false	false	false	false	false	false
1		true	2	control	true	true	Age<60	true	50≤Age<60	female	1	[2] Medium	true	true	true	true	true	true	true	true	true	true	false	false	false	false	false	false	false	false	false	false	false	false	false	false	false	false	false	true	false	false
2	licence:1990-2000	true	1	control	true	true	Age<60	true	20≤Age<30	male	2	[2] Medium	false	false	false		true		true		true		false	false	false	false	false	false	false	false	false	false	false	false	false	false	false	false	true	false	false	false
1	licence:1990-2000	true	1	control	false	true	Age<60	true	20≤Age<30	female	2	[2] Medium	true	false	false		true		true		true		false	false	false	false	false	false	false	false	false	false	false	false	false	true	false	false	false	false	false	false
1	licence>2000	true	1	intervention	false	false	Age<60	true	Age<20	female	3	[2] Medium	false	false	false		true		true		true		false	false	false	false	false	false	false	false	false	true	false	false	false	false	false	false	false	false	false	false
1	licence>2000	true	1	intervention	false	false	Age<60	true	20≤Age<30	female	1	[2] Medium		false	false	false	false	true	true	false	false	true	false	false	false	false	false	false	false	true	false	false	false	false	false	false	false	false	false	false	false	false
1	licence:1990-2000	true	1	control	false	true	Age<60	false	30≤Age<40	male	1	[2] Medium		false	false		true		true		true		false	false	false	false	false	false	false	false	false	true	false	false	false	false	false	false	false	false	false	false
1	licence:1990-2000	true	1	control	true	true	Age<60	true	30≤Age<40	female	1	[2] Medium	false	false	false		true		true		true		false	false	false	false	false	false	true	false	false	false	false	false	false	false	false	false	false	false	false	false
1	licence:1990-2000	true	1	control	true	true	Age<60	true	50≤Age<60	female	2	[2] Medium		false	false		true		true		true		false	false	false	false	false	false	false	false	false	false	false	false	false	true	false	false	false	false	false	false
1	licence:1990-2000	true	2	intervention	false	true	Age<60	true	50≤Age<60	male	4	[2] Medium	false	false	false		true		true		true		false	false	false	false	false	false	false	false	false	true	false	false	false	false	false	false	false	false	false	false
4	licence>2000	true	2	intervention	true	true	Age<60	false	20≤Age<30	male	5	[2] Medium	false	true	true	true	false	true	true	true	true	true	false	false	false	false	false	false	true	false	false	false	false	false	false	false	false	false	true	true	false	false
1	licence:1990-2000	true	1	control	true	true	Age<60	true	20≤Age<30	male	1	[2] Medium	false	true	true		true		true		true		false	false	false	false	false	false	false	false	false	false	false	false	false	false	false	false	false	true	false	false
3	licence:1990-2000	true	2	intervention	true	true	Age<60	true	30≤Age<40	female	2	[2] Medium	false	false	false		true		true		true		false	false	false	false	false	false	false	false	false	false	true	false	false	true	false	false	false	false	false	false
1	licence:1990-2000	true	2	control	false	true	Age<60	true	20≤Age<30	female	1	[2] Medium	true	false	false	false	false	true	false	false	false	true	false	false	false	false	false	false	false	true	false	false	false	false	false	false	false	false	false	false	false	false
1		true	1	control	false	false	Age<60	true	20≤Age<30	male	1	[2] Medium	false	false	false		true		true		true		false	false	false	false	false	false	false	false	false	false	false	false	true	false	false	false	false	false	false	false
1	licence:1990-2000	true	1	control	true	true	Age<60	true	40≤Age<50	female	1	[2] Medium	true	true	false		true		true		true		false	false	false	false	false	false	false	false	false	false	false	true	false	false	false	false	false	false	false	false
1	licence:1990-2000	true	1	control	false	true	Age≥60	true	Age≥70	female	2	[2] Medium	false	true	true		true		true		true		false	false	false	false	false	false	false	false	false	false	true	false	false	false	false	false	false	false	false	false
2	licence:1990-2000	true	1	control	false	true	Age<60	false	20≤Age<30	female	1	[2] Medium		false	true		true		true		true		false	false	false	false	false	false	false	false	false	false	false	false	false	true	false	false	true	false	false	false
1	licence:1990-2000	true	1	control	false	true	Age<60	true	20≤Age<30	male	1	[2] Medium	false	false	false	false	false	false	false	true	true	true	true	false	false	false	false	false	false	false	false	false	false	false	false	false	false	false	false	false	false	false
1	licence:1990-2000	true	1	control	false	true	Age<60	true	20≤Age<30	female	1	[2] Medium		false	false		true		true		true		false	false	false	false	false	false	false	false	false	false	false	false	false	true	false	false	false	false	false	false
3	licence:1990-2000	true	1	control	false	true	Age<60	true	40≤Age<50	female	5	[2] Medium	true	false	false		true		true		true		false	false	false	false	false	false	false	false	false	true	false	false	false	false	false	false	false	false	false	false
1	licence:1990-2000	true	1	control	false	true	Age<60	true	20≤Age<30	female	1	[2] Medium	false	false	false	true	true	true	true	true	true	true	false	false	false	false	false	false	false	false	false	false	false	false	false	true	false	false	false	false	false	false
1	licence:1990-2000	true	2	intervention	false	true	Age<60	true	30≤Age<40	female	2	[2] Medium	false	false	false		true		true		true		false	false	false	false	false	false	false	false	false	false	false	false	false	true	false	false	false	false	false	false
1	licence<1990	true	2	intervention	false	false	Age<60	true	40≤Age<50	female	2	[2] Medium	false	false	false		true		true		true		false	false	false	false	false	false	false	false	false	true	false	false	false	false	false	false	false	false	false	false
2	licence>2000	true	2	intervention	true	false	Age<60	true	30≤Age<40	female	4	[2] Medium	true	true	false		true		true		true		false	false	false	false	true	false	false	false	true	false	false	false	false	false	false	false	false	false	false	false
1	licence:1990-2000	true	1	control	false	true	Age<60	true	30≤Age<40	female	1	[2] Medium	false	false	false		true		true		true		true	false	false	false	false	false	false	false	false	false	false	false	false	false	false	false	false	false	false	false
2	licence>2000	true	2	intervention	true	true	Age<60	true	20≤Age<30	female	1	[2] Medium	false	false	false	false	true	true	true	true	true	true	false	false	false	false	false	false	false	false	false	true	false	false	false	false	false	false	false	false	false	false
1		true	1	control	true	false	Age<60	true	30≤Age<40	male	1	[2] Medium	false	false	false	true	true	true	false	true	false	true	false	false	false	false	false	false	false	false	false	false	false	false	true	false	false	false	false	false	false	false
1		true	1	control	true	false	Age<60	true	20≤Age<30	female	1	[2] Medium	true	true	false		true		true		true		false	false	false	false	false	false	false	false	false	false	false	false	false	false	false	false	false	true	false	false
1	licence>2000	true	1	intervention	true	true	Age<60		20≤Age<30	male	3	[2] Medium	true	true	false		true		true		true		false	false	false	false	false	false	false	false	false	false	false	false	false	false	false	false	false	true	false	false
1	licence<1990	true	2	control	false	true	Age<60	true	50≤Age<60	male	1	[2] Medium		false	false		true		true		true		false	false	false	false	false	false	false	false	false	false	false	false	true	false	false	false	false	false	false	false
1	licence<1990	true	2	control	false	false	Age<60	true	Age<20	male	2	[2] Medium		false	false		true		true		true		true	false	false	false	false	false	false	false	false	false	false	false	false	false	false	false	false	false	false	false
2	licence<1990	true	2	control	false	false	Age≥60	true	Age≥70	female	1	[2] Medium	false	true	true		true		true		true		false	false	false	false	false	false	false	false	true	false	true	false	false	false	false	false	false	false	false	false
2	licence:1990-2000	true	1	intervention	false	true	Age<60	true	20≤Age<30	male	1	[2] Medium	false	false	false	false	false	true	false	true	true	true	false	false	false	false	false	false	false	false	true	false	false	false	true	false	false	false	false	false	false	false
2	licence:1990-2000	true	1	intervention	true	true	Age<60	true	40≤Age<50	male	1	[2] Medium		false	true		true		true		true		false	false	false	false	false	false	false	false	false	true	false	false	false	true	false	false	false	false	false	false
2	licence:1990-2000	true	1	control	false	true	Age≥60	true	60≤Age<70	male	1	[2] Medium	false	true	true		true		true		true		false	false	false	false	false	false	false	false	true	false	false	false	false	false	false	false	true	false	false	false
1	licence:1990-2000	true	2	control	false	false	Age<60	true	40≤Age<50	male	1	[2] Medium	true	true	true	true	false	true	true	true	false	true	false	false	false	false	false	false	false	true	false	false	false	false	false	false	false	false	false	false	false	false
2	licence:1990-2000	true	2	intervention	true	true	Age<60	true	20≤Age<30	male	1	[2] Medium		true	true		true		true		true		false	false	false	false	false	false	false	true	false	false	false	false	false	false	false	false	false	false	false	false
1	licence>2000	true	2	control	false	false	Age<60	true	50≤Age<60	female	3	[2] Medium	false	false	false	false	true	true	true	true	true	true	false	false	false	false	false	false	false	false	false	true	false	false	false	false	false	false	false	false	false	false
3	licence<1990	true	1	control	false	false	Age<60	true	20≤Age<30	male	1	[2] Medium	true	false	false		true		true		true		false	false	false	false	false	false	false	false	false	true	false	false	false	false	false	false	true	false	false	true
1	licence:1990-2000	true	1	control	false	true	Age<60	true	40≤Age<50	male	1	[2] Medium	true	false	false	false	false	false	false	true	true	true	false	false	false	false	false	false	false	false	false	false	true	false	false	false	false	false	false	false	false	false
1	licence:1990-2000	true	1	control	false	true	Age≥60	true	Age≥70	female	1	[2] Medium		true	false	true	true	true	false	true	true	true	false	false	false	false	false	false	false	false	false	false	false	false	false	true	false	false	false	false	false	false
2	licence>2000	true	2	intervention	false	true	Age<60	true	30≤Age<40	male	3	[2] Medium	false	false	false		true		true		true		false	false	false	false	false	false	false	false	false	true	false	false	false	false	false	false	false	false	false	false
2	licence>2000	true	2	intervention	false	true	Age<60	true	20≤Age<30	male	1	[2] Medium		false	false		true		true		true		false	false	false	false	false	false	false	false	false	false	false	false	true	true	false	false	false	false	false	false
2	licence<1990	true	2	control	false	false	Age<60	true	20≤Age<30	female	5	[2] Medium	true	false	false		true		true		true		true	false	false	false	false	false	false	false	true	false	false	false	false	false	false	false	false	false	false	false
2	licence<1990	true	2	control	false	false	Age<60	true	50≤Age<60	male	3	[2] Medium	false	false	false		true		true		true		false	false	false	false	false	false	false	false	false	true	false	false	false	false	false	false	false	false	false	false
1	licence:1990-2000	true	1	intervention	false	false	Age<60	true	50≤Age<60	female	1	[2] Medium	true	false	false		true		true		true		false	false	false	false	false	false	false	false	true	false	false	false	false	false	false	false	false	false	false	false
1	licence:1990-2000	true	1	intervention	false	true	Age<60	false	30≤Age<40	male	1	[2] Medium	true	false	true		true		true		true		false	false	false	false	false	false	false	false	false	false	false	false	false	true	false	false	false	false	false	false
1	licence:1990-2000	true	1	intervention	false	true	Age<60	false	20≤Age<30	female	1	[2] Medium	false	false	false		true		true		true		false	false	false	false	false	false	false	false	false	true	false	false	false	false	false	false	false	false	false	false
1	licence:1990-2000	true	1	intervention	false	true	Age<60	true	20≤Age<30	female	2	[2] Medium	false	false	false		true		true		true		false	false	false	false	false	false	false	false	false	false	false	false	false	true	false	false	false	false	false	false
1	licence:1990-2000	true	1	intervention	false	true	Age<60	true	20≤Age<30	female	3	[2] Medium	false	true	false		true		true		true		false	false	false	false	false	false	false	false	false	false	false	false	false	true	false	false	false	false	false	false
1	licence:1990-2000	true	1	intervention	false	true	Age<60	true	20≤Age<30	female	2	[2] Medium	false	true	false		true		true		true		false	false	false	false	false	false	false	false	false	false	false	false	false	true	false	false	false	false	false	false
2	licence<1990	true	2	control	false	false	Age≥60	true	Age≥70	female	1	[2] Medium	false	false	true		true		true		true		false	false	false	false	false	false	false	false	false	false	true	false	true	false	false	false	false	false	false	false
1	licence:1990-2000	true	1	control	false	true	Age<60	true	30≤Age<40	female	1	[2] Medium	false	false	true	true	false	true	true	true	false	true	true	false	false	false	false	false	false	false	false	false	false	false	false	false	false	false	false	false	false	false
1	licence:1990-2000	true	2	control	false	true	Age<60	true	20≤Age<30	female	1	[2] Medium		false	false		true		true		true		true	false	false	false	false	false	false	false	false	false	false	false	false	false	false	false	false	false	false	false
1	licence:1990-2000	true	1	intervention	false	true	Age<60	true	30≤Age<40	male	2	[2] Medium	false	false	false		true		true		true		true	false	false	false	false	false	false	false	false	false	false	false	false	false	false	false	false	false	false	false
1	licence:1990-2000	true	1	intervention	false	true	Age<60	true	20≤Age<30	female	2	[2] Medium	false	false	false		true		true		true		false	false	false	false	false	false	false	false	false	false	false	false	false	true	false	false	false	false	false	false
1	licence>2000	true	2	intervention	false	false	Age<60	true	20≤Age<30	male	1	[2] Medium		false	false		true		true		true		false	false	false	false	false	false	false	false	false	true	false	false	false	false	false	false	false	false	false	false
2	licence>2000	true	2	intervention	false	false	Age<60	true	40≤Age<50	female	3	[2] Medium	false	false	false		true		true		true		false	false	false	false	false	false	false	false	false	true	false	false	false	false	false	false	false	false	false	false
1	licence>2000	true	2	intervention	false	false	Age<60	true	20≤Age<30	female	1	[2] Medium	false	false	false		true		true		true		false	false	false	false	false	false	false	false	false	true	false	false	false	false	false	false	false	false	false	false
1	licence<1990	true	1	control	false	true	Age≥60	true	Age≥70	female	2	[2] Medium	false	false	false		true		true		true		false	false	false	false	false	false	false	false	false	false	false	false	false	false	false	false	true	false	false	false
1	licence:1990-2000	true	1	control	true	true	Age≥60	true	60≤Age<70	female	1	[2] Medium		true	true	true	false	false	false	true	true	true	false	false	false	false	false	false	false	false	false	false	false	false	false	false	false	false	true	false	false	false
3	licence>2000	true	1	intervention	true	false	Age<60	true	20≤Age<30	female	6	[2] Medium	false	false	false	true	true	false	false	true	true	true	false	false	false	false	false	false	false	false	false	false	false	false	false	false	false	false	true	false	false	false
1	licence>2000	true	2	control	true	false	Age<60	true	20≤Age<30	male	4	[2] Medium	false	false	false		true		true		true		false	false	false	false	false	false	false	false	false	true	false	false	false	false	false	false	false	false	false	false
1	licence>2000	true	2	control	false	false	Age≥60	true	Age≥70	male	3	[2] Medium	false	false	false		true		true		true		false	false	false	false	false	false	false	false	false	true	false	false	false	false	false	false	false	false	false	false
1	licence:1990-2000	true	1	control	false	true	Age<60	true	20≤Age<30	female	2	[2] Medium		false	true	false	false	true	true	false	false	true	true	false	false	false	false	false	false	false	false	false	false	false	false	false	false	false	false	false	false	false
1	licence:1990-2000	true	1	control	false	true	Age<60	true	20≤Age<30	male	1	[2] Medium		false	false	true	false	false	false	true	true	true	false	false	false	false	false	false	false	false	false	false	false	false	false	false	false	false	true	false	false	false
1	licence>2000	true	2	intervention	false	false	Age<60	true	40≤Age<50	female	3	[2] Medium		false	false	false	true	true	true	true	true	true	false	false	false	false	false	false	false	false	false	false	false	false	true	false	false	false	false	false	false	false
1	licence<1990	true	2	intervention	false	false	Age<60	true	20≤Age<30	male	12	[2] Medium		false	false		true		true		true		false	false	false	false	false	false	false	false	false	true	false	false	false	false	false	false	false	false	false	false
1	licence>2000	true	2	control	false	false	Age<60	true	30≤Age<40	male	1	[2] Medium	true	false	false		true		true		true		false	false	false	false	false	false	false	false	false	true	false	false	false	false	false	false	false	false	false	false
1	licence>2000	true	2	control	false	false	Age≥60	true	60≤Age<70	female	1	[2] Medium	true	true	false	false	true	true	true	true	true	true	false	false	false	false	false	false	false	false	false	true	false	false	false	false	false	false	false	false	false	false
1	licence>2000	true	2	control	false	true	Age<60	true	20≤Age<30	female	3	[2] Medium		false	true		true		true		true		true	false	false	false	false	false	false	false	false	false	false	false	false	false	false	false	false	false	false	false
2	licence>2000	true	2	control	false	true	Age<60	true	20≤Age<30	female	3	[2] Medium	false	false	false		true		true		true		false	false	false	false	false	false	false	false	false	true	false	false	false	false	false	false	true	false	false	false
3	licence>2000	true	2	control	false	true	Age<60	true	50≤Age<60	female	1	[2] Medium	false	false	false		true		true		true		false	false	false	false	false	false	false	false	false	false	false	false	true	false	false	false	true	false	false	false
1	licence:1990-2000	true	1	intervention	false	true	Age<60	true	20≤Age<30	female	3	[2] Medium	false	false	false	false	true	true	true	true	true	true	false	false	false	false	false	false	false	false	false	true	false	false	false	false	false	false	false	false	false	false
1	licence>2000	true	2	control	false	false	Age<60	true	50≤Age<60	female	1	[2] Medium	false	false	true		true		true		true		true	false	false	false	false	false	false	false	false	false	false	false	false	false	false	false	false	false	false	false
1	licence:1990-2000	true	2	intervention	false	true	Age<60	false	20≤Age<30	male	2	[2] Medium	false	false	false		true		true		true		true	false	false	false	false	false	false	false	false	false	false	false	false	false	false	false	false	false	false	false
1	licence:1990-2000	true	2	intervention	false	true	Age<60	true	30≤Age<40	female	3	[2] Medium	false	false	false	false	false	true	true	true	false	true	true	false	false	false	false	false	false	false	false	false	false	false	false	false	false	false	false	false	false	false
2	licence<1990	true	2	intervention	false	false	Age<60		50≤Age<60	female	1	[2] Medium	false	true	true		true		true		true		false	false	false	false	false	false	false	false	false	false	false	false	false	true	false	false	false	false	false	false
3	licence<1990	true	1	control	true	true	Age<60	false	30≤Age<40	male	1	[2] Medium	false	false	false		true		true		true		false	false	false	false	false	false	false	false	false	false	false	true	true	false	false	false	false	false	false	false
1	licence>2000	true	2	control	false	false	Age<60	true	40≤Age<50	female	1	[2] Medium		false	false		true		true		true		false	false	false	false	false	false	false	false	false	false	false	false	false	true	false	false	false	false	false	false
1	licence:1990-2000	true	1	control	true	true	Age<60	true	50≤Age<60	female	1	[2] Medium	true	false	false		true		true		true		false	false	false	false	false	false	false	false	false	false	false	false	false	false	false	false	true	false	false	false
1	licence:1990-2000	true	1	control	false	true	Age<60	true	50≤Age<60	female	1	[2] Medium	false	false	false		true		true		true		false	false	false	false	false	false	false	false	false	false	false	false	false	true	false	false	false	false	false	false
2	licence<1990	true	1	intervention	false	true	Age<60	true	20≤Age<30	female	2	[2] Medium	false	false	false	false	false	true	true	false	false	true	false	false	false	false	false	false	true	false	false	true	false	false	false	false	false	false	false	false	false	false
2	licence<1990	true	1	intervention	false	true	Age<60	true	30≤Age<40	female	1	[2] Medium	false	false	false		true		true		true		false	false	false	false	false	false	false	false	false	true	false	true	false	false	false	false	false	false	false	false
1	licence<1990	true	1	intervention	true	true	Age<60	true	30≤Age<40	female	1	[2] Medium	false	true	false		true		true		true		false	false	false	false	false	false	false	false	false	false	false	false	false	false	false	false	false	true	false	false
1	licence>2000	true	1	intervention	false	false	Age<60	true	20≤Age<30	male	6	[2] Medium		false	false		true		true		true		false	false	false	false	false	false	false	false	false	true	false	false	false	false	false	false	false	false	false	false
1	licence:1990-2000	true	1	intervention	true	true	Age<60	false	30≤Age<40	female	2	[2] Medium	false	true	false		true		true		true		false	false	false	false	false	false	false	false	false	false	false	true	false	false	false	false	false	false	false	false
1	licence:1990-2000	true	1	intervention	false	true	Age<60		40≤Age<50	female	1	[2] Medium	false	false	false		true		true		true		false	false	false	false	false	true	false	false	false	false	false	false	false	false	false	false	false	false	false	false
1	licence:1990-2000	true	2	control	false	true	Age<60	true	30≤Age<40	male	3	[2] Medium	false	false	false	false	true	true	false	true	true	true	false	false	false	false	false	false	false	false	false	true	false	false	false	false	false	false	false	false	false	false
1	licence:1990-2000	true	2	control	false	true	Age<60	true	20≤Age<30	female	3	[2] Medium		false	false		true		true		true		false	false	false	false	false	false	false	false	false	false	false	false	false	false	false	false	false	true	false	false
1	licence>2000	true	1	control	true	true	Age<60	true	20≤Age<30	male	1	[2] Medium		false	false		true		true		true		false	false	false	false	false	false	false	false	false	false	false	false	true	false	false	false	false	false	false	false
1	licence>2000	true	1	control	false	true	Age<60	true	40≤Age<50	female	1	[2] Medium	false	false	false		true		true		true		false	false	false	false	false	false	false	false	false	true	false	false	false	false	false	false	false	false	false	false
2	licence>2000	true	2	intervention	false	false	Age<60	true	30≤Age<40	female	3	[2] Medium		false	false		true		true		true		false	false	false	false	false	false	false	false	false	true	false	false	false	false	false	false	false	false	false	false
2	licence:1990-2000	true	2	intervention	false	false	Age<60	true	40≤Age<50	male	1	[2] Medium	true	true	false		true		true		true		false	false	false	false	false	false	false	false	false	false	false	false	false	false	false	false	false	true	false	false
1	licence:1990-2000	true	1	control	false	true	Age<60	true	Age<20	male	2	[2] Medium	true	false	false	false	false	true	true	false	false	true	false	false	false	false	false	false	false	false	false	true	false	false	false	false	false	false	false	false	false	false
1	licence>2000	true	2	intervention	true	false	Age<60	true	20≤Age<30	male	3	[2] Medium		true	true		true		true		true		false	false	false	false	false	false	false	false	false	false	true	false	false	false	false	false	false	false	false	false
1	licence>2000	true	2	intervention	false	false	Age<60	true	30≤Age<40	male	2	[2] Medium		false	false		true		true		true		false	false	false	false	false	false	false	false	false	true	false	false	false	false	false	false	false	false	false	false
1	licence<1990	true	1	control	false	true	Age<60	true	20≤Age<30	male	5	[2] Medium	false	false	false		true		true		true		false	false	false	false	false	false	false	false	false	false	true	false	false	false	false	false	false	false	false	false
1	licence:1990-2000	true	1	control	true	true	Age<60	true	30≤Age<40	male	1	[2] Medium		false	true	false	false	false	false	true	true	true	false	false	false	false	false	false	false	true	false	false	false	false	false	false	false	false	false	false	false	false
1	licence:1990-2000	true	2	intervention	false	true	Age<60	true	20≤Age<30	female	2	[2] Medium	false	false	false		true		true		true		true	false	false	false	false	false	false	false	false	false	false	false	false	false	false	false	false	false	false	false
1	licence:1990-2000	true	2	intervention	false	true	Age<60	true	40≤Age<50	female	1	[2] Medium	false	false	false	false	false	true	true	true	false	true	false	false	false	false	false	false	false	false	false	true	false	false	false	false	false	false	false	false	false	false
1	licence>2000	true	2	intervention	true	true	Age<60	true	20≤Age<30	male	1	[2] Medium		false	false		true		true		true		false	false	false	false	false	false	false	false	false	false	false	false	false	false	false	false	false	true	false	false
1	licence>2000	true	2	intervention	true	true	Age<60	true	30≤Age<40	male	1	[2] Medium	false	true	false	false	false	true	false	true	true	true	false	false	false	false	false	false	false	false	false	false	false	false	false	false	false	false	true	false	false	false
1	licence:1990-2000	true	1	control	false	false	Age<60	true	20≤Age<30	male	1	[2] Medium	true	false	false		true		true		true		false	false	false	false	false	false	false	false	false	false	false	false	true	false	false	false	false	false	false	false
1	licence>2000	true	2	intervention	true	true	Age<60	true	30≤Age<40	female	2	[2] Medium	false	false	false		true		true		true		false	false	false	false	false	false	false	false	false	false	false	false	false	false	false	false	true	false	false	false
2	licence:1990-2000	true	1	control	true	true	Age<60	true	Age<20	female	1	[2] Medium	false	false	false		true		true		true		false	false	false	false	false	false	false	false	false	false	false	false	false	false	false	false	true	true	false	false
2	licence:1990-2000	true	1	control	true	false	Age<60	false	20≤Age<30	female	1	[2] Medium		true	false	true	false	false	true	true	true	true	false	false	false	false	false	false	false	true	false	false	false	false	false	true	false	false	false	false	false	false
3	licence:1990-2000	true	2	intervention	false	false	Age<60	true	30≤Age<40	female	6	[2] Medium	false	false	false	false	false	true	false	true	true	true	false	false	false	false	false	false	false	false	false	true	false	false	false	false	false	false	false	false	false	false
3	licence:1990-2000	true	2	intervention	false	false	Age<60	true	30≤Age<40	female	3	[2] Medium		false	false		true		true		true		false	false	false	false	false	false	false	true	false	true	false	false	false	false	false	false	false	false	false	false
1	licence:1990-2000	true	2	control	true	true	Age<60	true	30≤Age<40	male	1	[2] Medium		false	false	false	false	false	false	true	true	true	false	false	false	false	false	false	false	false	false	false	false	false	true	false	false	false	false	false	false	false
2		true	2	intervention		false	Age<60	true	20≤Age<30	female	1	[2] Medium	false	false	false		true		true		true		false	false	false	false	false	false	false	false	false	false	false	false	false	false	false	false	true	false	false	false
1		true	1	control		false	Age<60	true	20≤Age<30	female	1	[2] Medium		true	true		true		true		true		false	false	false	false	false	false	false	false	false	false	false	false	false	true	false	false	false	false	false	false
2	licence<1990	true	1	intervention	true	true	Age<60	true	20≤Age<30	female	1	[2] Medium	true	false	false		true		true		true		false	false	false	false	false	false	false	false	true	false	false	false	false	false	false	false	true	false	false	false
1	licence<1990	true	2	intervention	false	false	Age<60	true	30≤Age<40	female	1	[3] Severe		true	true		true		true		true		false	false	false	false	false	false	false	false	false	false	false	false	false	true	false	false	false	false	false	false
1	licence:1990-2000	true	2	intervention	false	true	Age<60	true	20≤Age<30	female	6	[3] Severe	false	false	false		true		true		true		false	false	false	false	false	false	false	false	false	true	false	false	false	false	false	false	false	false	false	false
1	licence<1990	true	2	intervention	false	false	Age<60	true	30≤Age<40	male	1	[3] Severe	true	false	false		true		true		true		false	false	false	false	false	false	false	false	false	false	false	false	true	false	false	false	false	false	false	false
1	licence:1990-2000	true	1	control	false	true	Age<60	true	40≤Age<50	male	1	[3] Severe		true	false		true		true		true		false	false	false	false	false	false	false	false	false	false	false	false	false	false	false	false	true	false	false	false
2		true	1	intervention	false	true	Age<60	false	30≤Age<40	female	3	[3] Severe		true	false	false	true	true	false	true	false	true	false	false	false	false	false	false	false	false	false	false	false	false	false	false	false	false	true	false	false	true
1	licence:1990-2000	true	1	intervention	true	true	Age<60	false	20≤Age<30	female	2	[3] Severe	true	true	true		true		true		true		false	false	false	false	false	false	false	false	false	false	false	false	false	false	false	false	false	true	false	false
1	licence:1990-2000	true	1	intervention	false	true	Age<60	true	20≤Age<30	female	1	[3] Severe	true	false	false		true		true		true		false	false	false	false	false	false	false	false	false	false	false	false	false	true	false	false	false	false	false	false
1	licence>2000	true	1	control	false	false	Age<60	false	20≤Age<30	female	1	[3] Severe		false	false		true		true		true		false	false	false	false	false	false	false	false	false	true	false	false	false	false	false	false	false	false	false	false
2	licence<1990	true	2	intervention	true	false	Age<60	false	20≤Age<30	female	4	[3] Severe	true	false	false	false	false	true	true	true	true	true	true	false	false	false	false	false	false	false	false	false	false	false	false	true	false	false	false	false	false	false
1	licence:1990-2000	true	1	control	true	true	Age<60	true	40≤Age<50	female	1	[3] Severe	true	true	false		true		true		true		false	false	false	false	false	false	false	false	false	false	false	false	false	false	false	false	true	false	false	false
1	licence>2000	true	1	intervention	false	true	Age<60	false	40≤Age<50	female	1	[3] Severe		false	false		true		true		true		false	false	false	false	false	false	false	false	false	false	false	false	true	false	false	false	false	false	false	false
1	licence:1990-2000	true	1	control	false	true	Age<60	false	40≤Age<50	male	3	[3] Severe	true	false	false		true		true		true		false	false	false	false	false	false	false	false	false	false	false	false	false	false	false	false	true	false	false	false
1	licence<1990	true	1	intervention	true	true	Age<60	true	30≤Age<40	female	1	[3] Severe	false	true	true		true		true		true		false	false	false	false	false	false	false	false	false	false	true	false	false	false	false	false	false	false	false	false
2	licence:1990-2000	true	2	control	false	true	Age<60	false	20≤Age<30	male	1	[3] Severe	true	true	true		true		true		true		false	false	false	false	false	false	false	false	false	false	false	false	true	false	false	false	false	false	false	false
2	licence<1990	true	1	control	true	true	Age<60	false	20≤Age<30	female	1	[3] Severe	true	true	true		true		true		true		false	false	false	false	false	false	false	false	false	false	false	false	true	false	false	false	false	true	false	false
1	licence:1990-2000	true	1	intervention	false	true	Age<60	true	20≤Age<30	female	5	[3] Severe	false	false	false		true		true		true		false	false	false	false	false	false	false	false	false	true	false	false	false	false	false	false	false	false	false	false
2	licence:1990-2000	true	2	control	false	true	Age<60	false	50≤Age<60	female	1	[3] Severe		false	false		true		true		true		false	false	false	false	false	false	false	false	true	false	false	false	false	true	false	false	false	false	false	false
1	licence>2000	true	2	control	false	true	Age<60	true	20≤Age<30	female	1	[3] Severe		false	false		true		true		true		false	false	false	false	false	false	false	false	false	false	false	false	true	false	false	false	false	false	false	false
1	licence<1990	true	1	control	false	true	Age<60	true	20≤Age<30	male	1	[3] Severe	false	false	true		true		true		true		false	false	false	false	false	false	false	false	false	false	false	false	false	true	false	false	false	false	false	false
1	licence<1990	true	2	intervention	false	true	Age<60	false	20≤Age<30	female	1	[3] Severe		false	false		true		true		true		false	false	false	false	false	false	false	false	false	false	false	false	true	false	false	false	false	false	false	false
2	licence<1990	true	2	intervention	false	false	Age<60	true	40≤Age<50	female	6	[3] Severe	true	false	false		true		true		true		false	false	false	false	false	false	false	false	false	true	false	false	true	false	false	false	false	false	false	false
1	licence:1990-2000	true	2	intervention	true	false	Age<60	true	30≤Age<40	male	1	[3] Severe		false	false		true		true		true		false	false	false	false	false	false	false	false	false	false	false	false	true	false	false	false	false	false	false	false
1	licence>2000	true	2	control	false	false	Age<60	true	40≤Age<50	female	1	[3] Severe	true	false	false		true		true		true		false	false	false	false	false	false	false	false	false	false	false	false	false	true	false	false	false	false	false	false
3	licence>2000	true	1	intervention	false	true	Age<60	false	20≤Age<30	female	2	[3] Severe		true	true		true		true		true		true	false	false	false	false	false	false	false	false	false	true	false	false	false	false	false	true	false	false	false
1	licence:1990-2000	true	1	intervention	false	false	Age<60	true	20≤Age<30	male	2	[3] Severe	false	false	false		true		true		true		false	false	false	false	false	false	false	false	false	true	false	false	false	false	false	false	false	false	false	false
1	licence:1990-2000	true	1	intervention	true	true	Age<60	true	20≤Age<30	female	1	[3] Severe	false	true	false		true		true		true		false	false	false	false	false	false	false	false	false	false	false	false	false	false	false	false	true	false	false	false
1	licence:1990-2000	true	1	control	false	false	Age<60	true	30≤Age<40	female	1	[3] Severe	true	false	false		true		true		true		false	false	false	false	false	false	false	false	false	false	false	false	false	false	false	false	true	false	false	false
2	licence:1990-2000	true	1	intervention	false	true	Age<60	true	40≤Age<50	female	2	[3] Severe		false	false		true		true		true		false	false	false	false	false	false	false	false	false	true	false	false	false	false	false	false	false	true	false	false
3	licence:1990-2000	true	1	intervention	true	true	Age<60	false	20≤Age<30	female	3	[3] Severe		true	true		true		true		true		false	false	false	false	false	false	false	false	false	false	false	false	false	true	false	false	true	false	false	false
2	licence>2000	true	2	control	false	true	Age<60	true	20≤Age<30	female	3	[3] Severe		false	false		true		true		true		true	false	false	false	false	false	true	false	false	false	false	false	false	false	false	false	false	false	false	false
1	licence:1990-2000	true	1	intervention	false	true	Age<60	true	Age<20	female	3	[3] Severe	false	false	false		true		true		true		false	false	false	false	false	false	false	false	false	true	false	false	false	false	false	false	false	false	false	false
1	licence>2000	true	2	intervention	true	false	Age<60	true	30≤Age<40	female	1	[3] Severe	false	false	false		true		true		true		false	false	false	false	false	false	false	true	false	false	false	false	false	false	false	false	false	false	false	false
1	licence:1990-2000	true	1	intervention	false	true	Age<60	true	20≤Age<30	male	2	[3] Severe	false	false	false		true		true		true		false	false	false	false	false	false	false	false	false	true	false	false	false	false	false	false	false	false	false	false
3	licence:1990-2000	true	1	intervention	true	true	Age≥60	true	Age≥70	male	1	[3] Severe	false	true	true	true	false	true	true	true	true	true	false	true	false	false	false	false	false	false	false	false	false	false	false	true	false	false	true	false	false	false
2	licence<1990	true	1	intervention	false	true	Age<60	false	30≤Age<40	male	1	[3] Severe		false	false		true		true		true		false	false	false	false	false	false	false	false	false	false	false	false	true	false	false	false	false	false	false	false
2	licence<1990	true	2	control	false	true	Age<60	true	20≤Age<30	male	1	[3] Severe	true	false	true		true		true		true		false	false	false	false	false	false	false	false	false	false	false	false	false	true	false	false	false	false	false	false
2	licence:1990-2000	true	1	intervention	true	true	Age<60	true	30≤Age<40	female	1	[3] Severe	true	true	false	false	false	true	false	true	true	true	false	false	false	false	false	false	false	false	false	false	false	false	false	true	false	false	false	false	false	false
3	licence:1990-2000	true	2	intervention	true	false	Age≥60	true	60≤Age<70	male	1	[3] Severe	false	false	true		true		true		true		false	false	false	false	false	false	false	false	false	false	false	false	true	false	false	false	false	false	false	false
1	licence>2000	true	1	intervention	true	false	Age≥60	true	60≤Age<70	female	1	[3] Severe	true	false	false		true		true		true		false	false	false	false	false	false	false	false	false	false	false	false	true	false	false	false	false	false	false	false
2	licence:1990-2000	true	1	intervention	false	false	Age<60	false	30≤Age<40	female	4	[3] Severe		true	true	false	false	true	true	true	true	true	false	false	false	false	true	false	false	false	true	false	false	false	false	false	false	false	false	false	false	false
1	licence<1990	true	2	intervention	true	false	Age<60		50≤Age<60	female	1	[3] Severe		false	false		true		true		true		false	false	false	false	false	false	false	false	true	false	false	false	false	false	false	false	false	false	false	false
1	licence:1990-2000	true	1	intervention	false	true	Age<60	true	30≤Age<40	female	1	[3] Severe		true	false	true	false	true	true	false	false	true	false	false	false	false	false	false	false	false	false	false	false	false	true	false	false	false	false	false	false	false
1	licence<1990	true	2	control	false	false	Age<60	true	50≤Age<60	female	1	[3] Severe	true	true	true	true	false	true	true	false	false	true	false	false	false	false	false	false	false	false	false	false	false	false	true	false	false	false	false	false	false	false
7	licence:1990-2000	true	2	control	true	false	Age<60	true	50≤Age<60	male	1	[3] Severe	true	false	false		true		true		true		false	false	false	false	false	false	false	false	true	false	false	false	true	false	false	false	false	false	false	false
4	licence:1990-2000	true	1	control	false	true	Age<60	true	30≤Age<40	female	1	[3] Severe	false	false	false		true		true		true		true	false	false	false	false	false	false	false	false	false	true	false	false	true	false	false	true	false	false	false
3	licence:1990-2000	true	1	control	true	true	Age<60	true	40≤Age<50	female	1	[3] Severe	false	false	false		true		true		true		true	false	false	false	false	false	false	false	false	false	true	false	true	false	false	false	false	false	false	false
4	licence:1990-2000	true	1	control	true	false	Age<60	true	20≤Age<30	female	2	[3] Severe	false	false	true		true		true		true		false	false	false	false	false	false	false	true	false	false	false	false	false	false	false	false	true	false	false	false
1	licence>2000	true	1	intervention	false	true	Age<60	true	20≤Age<30	female	2	[3] Severe	false	false	false		true		true		true		false	false	false	false	false	false	false	false	false	true	false	false	false	false	false	false	false	false	false	false
1	licence:1990-2000	true	1	intervention	true	false	Age<60	true	30≤Age<40	male	2	[3] Severe	false	true	false		true		true		true		false	false	false	false	false	false	false	false	false	false	false	false	true	false	false	false	false	false	false	false
3	licence>2000	true	1	control	false	true	Age<60	false	20≤Age<30	male	3	[3] Severe		false	false		true		true		true		false	false	false	false	false	true	false	false	false	true	false	false	false	false	false	false	true	false	false	false
2	licence>2000	true	1	control	false	true	Age≥60	true	60≤Age<70	female	1	[3] Severe	false	false	false	false	true	true	true	true	true	true	false	false	false	false	false	false	false	false	false	false	false	false	true	false	false	false	false	false	false	false
1	licence:1990-2000	true	1	control	false	true	Age<60	true	20≤Age<30	female	1	[3] Severe	true	false	false		true		true		true		false	false	false	false	false	false	false	false	false	false	false	false	false	true	false	false	false	false	false	false
1	licence:1990-2000	true	2	intervention	true	true	Age<60	true	40≤Age<50	male	2	[3] Severe	false	false	false		true		true		true		false	false	false	false	false	false	false	false	false	false	false	false	true	false	false	false	false	false	false	false
3	licence>2000	true	2	control	false	false	Age<60	true	20≤Age<30	male	1	[3] Severe		true	true		true		true		true		false	false	false	false	false	false	false	false	false	false	false	true	false	false	false	false	false	true	false	false
2	licence>2000	true	1	control	true	false	Age<60	true	20≤Age<30	male	1	[3] Severe	false	false	false		true		true		true		false	false	false	false	false	false	false	false	false	false	false	false	true	false	false	false	false	false	false	false
2	licence:1990-2000	true	1	intervention	true	true	Age<60	true	20≤Age<30	female	1	[3] Severe	true	true	true		true		true		true		false	false	false	false	false	false	false	false	false	false	false	false	false	false	false	false	true	false	false	false
1	licence>2000	true	1	intervention	false	true	Age≥60	true	60≤Age<70	male	1	[3] Severe	false	false	false		true		true		true		false	false	false	false	false	false	false	false	false	false	false	false	true	false	false	false	false	false	false	false
1	licence:1990-2000	true	2	intervention	false	false	Age<60	true	20≤Age<30	female	2	[3] Severe		false	false		true		true		true		false	false	false	false	false	false	false	false	false	false	false	false	true	false	false	false	false	false	false	false
2	licence>2000	true	2	control	true	false	Age<60	true	40≤Age<50	female	1	[3] Severe		true	true	true	true	true	true	true	true	true	false	false	false	false	false	false	false	false	false	false	false	false	false	false	false	false	false	true	false	false
2	licence<1990	true	1	control	false	true	Age<60	true	30≤Age<40	female	2	[3] Severe	false	true	false		true		true		true		false	false	false	false	false	false	false	false	false	true	false	false	false	false	false	false	false	false	false	false
1	licence>2000	true	2	intervention	false	false	Age<60	true	20≤Age<30	female	5	[3] Severe	false	false	false		true		true		true		false	false	false	false	false	false	false	false	false	true	false	false	false	false	false	false	false	false	false	false
2	licence:1990-2000	true	1	intervention	false	true	Age<60	false	20≤Age<30	female	1	[3] Severe	false	false	false		true		true		true		false	false	false	false	false	false	false	false	false	false	false	false	true	false	false	false	true	false	false	false
1	licence:1990-2000	true	1	intervention	false	true	Age<60	false	40≤Age<50	female	1	[3] Severe	false	false	false		true		true		true		false	false	false	false	false	false	false	false	false	false	false	false	false	true	false	false	false	false	false	false
1	licence:1990-2000	true	1	control	false	true	Age<60	true	50≤Age<60	female	1	[3] Severe	true	false	true		true		true		true		false	false	false	false	false	false	false	true	false	false	false	false	false	false	false	false	false	false	false	false
1	licence:1990-2000	true	1	control	false	true	Age<60	true	20≤Age<30	female	3	[3] Severe	false	false	false		true		true		true		false	false	false	false	false	false	false	false	false	true	false	false	false	false	false	false	false	false	false	false
1	licence:1990-2000	true	2	intervention	false	true	Age<60	false	30≤Age<40	female	2	[3] Severe	false	false	false		true		true		true		true	false	false	false	false	false	false	false	false	false	false	false	false	false	false	false	false	false	false	false
1	licence:1990-2000	true	1	control	false	true	Age<60	true	30≤Age<40	female	1	[3] Severe	false	false	false		true		true		true		false	false	false	false	false	false	false	false	false	true	false	false	false	false	false	false	false	false	false	false
1	licence:1990-2000	true	1	intervention	false	true	Age<60	true	20≤Age<30	male	2	[3] Severe	false	true	false	true	false	true	false	true	true	true	false	false	false	false	false	true	false	false	false	false	false	false	false	false	false	false	false	false	false	false
1	licence:1990-2000	true	1	control	false	true	Age<60	true	40≤Age<50	female	4	[3] Severe	true	false	false		true		true		true		false	false	false	false	false	false	false	false	false	true	false	false	false	false	false	false	false	false	false	false
1	licence:1990-2000	true	1	control	false	true	Age<60	true	Age<20	female	6	[3] Severe	false	false	false		true		true		true		false	false	false	false	false	false	false	false	false	true	false	false	false	false	false	false	false	false	false	false
1	licence:1990-2000	true	1	control	false	true	Age<60	true	20≤Age<30	female	2	[3] Severe	false	false	false	false	false	false	false	true	true	true	false	false	false	false	false	false	false	false	false	true	false	false	false	false	false	false	false	false	false	false
1	licence:1990-2000	true	1	intervention	false	true	Age<60	true	20≤Age<30	male	12	[3] Severe		false	true		true		true		true		false	false	false	false	false	false	false	false	false	true	false	false	false	false	false	false	false	false	false	false
2	licence:1990-2000	true	1	intervention	false	true	Age≥60	true	60≤Age<70	male	1	[3] Severe	true	true	false		true		true		true		false	false	false	false	false	false	false	false	false	false	false	false	false	true	false	false	true	false	false	false
1	licence:1990-2000	true	1	intervention	false	true	Age<60	true	20≤Age<30	female	7	[3] Severe	true	false	false		true		true		true		false	false	false	false	false	false	false	false	false	true	false	false	false	false	false	false	false	false	false	false
2	licence:1990-2000	true	2	control	true	true	Age<60	true	30≤Age<40	female	3	[3] Severe	true	false	false	false	true	true	true	true	true	true	false	false	false	false	false	false	false	false	false	true	false	true	false	false	false	false	false	false	false	false
1	licence:1990-2000	true	2	control	true	true	Age<60	true	20≤Age<30	female	1	[3] Severe	false	false	true		true		true		true		false	false	false	false	false	false	false	false	false	false	false	false	false	false	false	false	true	false	false	false
3	licence:1990-2000	true	2	intervention	false	true	Age<60	true	30≤Age<40	male	7	[3] Severe	true	true	true		true		true		true		false	false	false	false	false	false	false	false	true	true	false	false	false	false	false	false	false	false	false	false
1	licence:1990-2000	true	1	control	false	true	Age<60	true	20≤Age<30	male	5	[3] Severe		false	false		true		true		true		false	false	false	false	false	false	false	false	false	true	false	false	false	false	false	false	false	false	false	false
1	licence:1990-2000	true	2	intervention	false	true	Age<60	true	20≤Age<30	female	5	[3] Severe	false	false	false		true		true		true		false	false	false	false	false	false	false	false	false	true	false	false	false	false	false	false	false	false	false	false
1	licence<1990	true	2	intervention	false	false	Age<60	true	50≤Age<60	male	1	[3] Severe		false	true		true		true		true		false	false	false	false	false	false	false	true	false	false	false	false	false	false	false	false	false	false	false	false
1		true	1	control	false	false	Age<60	true	Age<20	female	3	[3] Severe	false	false	false		true		true		true		false	false	false	false	false	false	false	true	false	false	false	false	false	false	false	false	false	false	false	false
1	licence:1990-2000	true	1	control	false	true	Age<60	true	20≤Age<30	female	3	[3] Severe	true	false	false		true		true		true		false	false	false	false	false	false	false	false	false	false	false	false	false	true	false	false	false	false	false	false
1	licence<1990	true	2	control	false	true	Age<60	true	40≤Age<50	female	1	[3] Severe	true	false	false		true		true		true		false	false	false	false	false	false	false	false	false	false	false	false	true	false	false	false	false	false	false	false
5	licence<1990	true	2	control	true	false	Age<60	false	40≤Age<50	female	1	[3] Severe		false	false		true		true		true		false	false	false	false	false	false	false	false	true	true	false	false	false	false	false	false	true	false	false	true
1	licence<1990	true	2	intervention	false	false	Age<60	true	30≤Age<40	male	1	[3] Severe		false	false		true		true		true		false	false	false	false	false	false	false	false	false	false	false	false	true	false	false	false	false	false	false	false
1	licence<1990	true	1	control	false	true	Age<60	true	30≤Age<40	male	1	[3] Severe	true	false	false	false	false	true	true	false	false	true	false	false	false	false	false	false	false	true	false	false	false	false	false	false	false	false	false	false	false	false
1	licence>2000	true	2	intervention	false	true	Age<60	true	50≤Age<60	female	1	[3] Severe	true	false	false		true		true		true		false	false	false	false	false	false	false	false	false	false	false	false	true	false	false	false	false	false	false	false
1	licence:1990-2000	true	1	intervention	true	true	Age<60	true	Age<20	female	3	[3] Severe	true	true	false	false	false	true	false	false	false	true	false	false	false	false	false	false	false	false	false	false	false	false	false	false	false	false	false	true	false	false
1	licence:1990-2000	true	1	intervention	false	true	Age<60	false	20≤Age<30	male	3	[3] Severe		false	false		true		true		true		false	false	false	false	false	false	false	true	false	false	false	false	false	false	false	false	false	false	false	false
2	licence:1990-2000	true	1	control	false	true	Age<60	true	20≤Age<30	female	12	[3] Severe	false	false	false		true		true		true		false	false	false	false	false	false	false	false	false	true	false	false	false	false	false	false	false	false	false	false
1	licence:1990-2000	true	1	intervention	false	true	Age<60	false	20≤Age<30	male	6	[3] Severe		false	false	false	false	false	false	true	true	true	false	false	false	false	false	false	false	false	false	true	false	false	false	false	false	false	false	false	false	false
1	licence>2000	true	2	intervention	false	false	Age<60	true	30≤Age<40	male	3	[3] Severe		false	false		true		true		true		false	false	false	false	false	true	false	false	false	false	false	false	false	false	false	false	false	false	false	false
2	licence:1990-2000	true	2	intervention	false	false	Age<60	true	20≤Age<30	female	3	[3] Severe		false	false		true		true		true		false	false	false	false	false	false	false	false	false	true	false	false	false	false	false	false	false	false	false	false
2	licence:1990-2000	true	2	intervention	false	false	Age<60	true	30≤Age<40	male	4	[3] Severe	true	false	false		true		true		true		false	false	false	false	false	false	false	false	false	true	false	false	false	false	false	false	false	false	false	false
2	licence>2000	true	2	intervention	false	false	Age≥60	true	Age≥70	female	1	[3] Severe	true	false	false		true		true		true		false	false	false	false	false	false	false	false	false	false	false	false	false	true	false	false	false	false	false	false
2	licence<1990	true	2	intervention	true	false	Age<60	true	40≤Age<50	male	1	[3] Severe		true	true		true		true		true		false	false	false	false	false	false	false	false	false	false	false	false	true	true	false	false	false	false	false	false
1	licence<1990	true	2	intervention	false	false	Age<60	true	40≤Age<50	male	1	[3] Severe		true	false	true	false	true	true	false	false	true	false	false	false	false	false	false	false	false	false	false	true	false	false	false	false	false	false	false	false	false
1	licence>2000	true	2	control	false	false	Age<60	true	20≤Age<30	female	5	[3] Severe		false	false		true		true		true		false	false	false	false	false	false	false	false	false	true	false	false	false	false	false	false	false	false	false	false
1	licence>2000	true	2	control	false	false	Age<60	true	30≤Age<40	male	1	[3] Severe		false	false		true		true		true		false	false	false	false	false	false	false	false	false	true	false	false	false	false	false	false	false	false	false	false
1	licence>2000	true	2	control	false	false	Age<60	true	40≤Age<50	female	2	[3] Severe	true	false	false		true		true		true		false	false	false	false	false	false	false	false	false	true	false	false	false	false	false	false	false	false	false	false
1	licence>2000	true	1	intervention	true	false	Age<60	true	30≤Age<40	male	1	[3] Severe		true	true		true		true		true		false	false	false	false	false	false	false	false	false	false	false	false	true	false	false	false	false	false	false	false
2	licence>2000	true	1	intervention	true	false	Age<60	true	30≤Age<40	male	1	[3] Severe	true	true	false	true	true	true	true	true	true	true	false	false	false	false	false	false	false	false	false	false	false	false	true	false	false	false	false	true	false	false
2	licence>2000	true	1	intervention	true	false	Age<60	true	20≤Age<30	male	1	[3] Severe	false	true	true		true		true		true		false	false	false	false	false	false	false	false	false	true	false	false	true	false	false	false	false	false	false	false
1	licence:1990-2000	true	1	intervention	false	true	Age<60	true	30≤Age<40	female	5	[3] Severe	true	false	false	false	true	true	true	true	true	true	false	false	false	false	false	false	false	false	false	true	false	false	false	false	false	false	false	false	false	false
1	licence:1990-2000	true	2	control	false	true	Age<60	true	20≤Age<30	female	3	[3] Severe	true	false	false		true		true		true		false	false	false	false	false	false	false	false	false	true	false	false	false	false	false	false	false	false	false	false
1	licence:1990-2000	true	2	control	false	true	Age<60	false	Age<20	female	4	[3] Severe	true	true	false		true		true		true		false	false	false	false	false	false	false	false	false	true	false	false	false	false	false	false	false	false	false	false
2	licence:1990-2000	true	2	control	true	true	Age<60	true	40≤Age<50	female	1	[3] Severe	true	false	true	true	false	false	true	false	false	true	false	false	false	false	false	false	false	true	false	false	false	false	false	false	false	false	false	false	false	false
1	licence:1990-2000	true	2	control	false	true	Age<60	true	20≤Age<30	female	3	[3] Severe	false	false	false	false	false	true	true	false	false	true	true	false	false	false	false	false	false	false	false	false	false	false	false	false	false	false	false	false	false	false
2	licence:1990-2000	true	1	control	false	true	Age<60	true	20≤Age<30	female	2	[3] Severe		false	false		true		true		true		false	false	false	false	false	false	false	false	false	true	false	false	false	false	false	false	true	false	false	false
1	licence:1990-2000	true	2	intervention	true	true	Age<60	true	40≤Age<50	female	1	[3] Severe		false	false		true		true		true		false	false	false	false	false	false	false	false	false	false	false	false	true	false	false	false	false	false	false	false
1	licence:1990-2000	true	2	intervention	false	true	Age<60	true	20≤Age<30	female	2	[3] Severe	false	false	false		true		true		true		true	false	false	false	false	false	false	false	false	false	false	false	false	false	false	false	false	false	false	false
1	licence:1990-2000	true	1	control	false	false	Age<60	true	20≤Age<30	male	1	[3] Severe	true	true	true		true		true		true		false	false	false	false	false	false	false	false	false	false	false	false	false	true	false	false	false	false	false	false
1	licence<1990	true	2	intervention	false	false	Age<60	true	50≤Age<60	female	2	[3] Severe		true	true		true		true		true		false	false	false	false	false	false	false	false	false	false	false	false	false	false	false	false	false	true	false	false
4	licence<1990	true	1	intervention	false	true	Age<60	false	30≤Age<40	female	1	[4] Unbearable		false	false	false	true	true	true	true	true	true	false	false	false	false	false	false	false	false	false	false	false	true	true	false	false	false	false	true	false	false
1	licence:1990-2000	true	1	intervention	false	true	Age<60	false	40≤Age<50	male	1	[4] Unbearable		false	false		true		true		true		false	false	false	false	false	false	false	false	false	false	false	false	true	false	false	false	false	false	false	false
4	licence>2000	true	2	control	true	false	Age<60	true	30≤Age<40	female	1	[4] Unbearable	true	true	false	true	false	true	false	true	true	true	false	false	false	false	false	false	false	false	false	false	false	false	true	false	false	true	false	false	false	false
2	licence:1990-2000	true	2	control	false	true	Age<60	true	50≤Age<60	male	1	[4] Unbearable		true	false		true		true		true		false	false	false	false	false	false	false	false	false	false	true	false	true	false	false	false	false	false	false	false
2	licence:1990-2000	true	2	control	false	true	Age<60	true	40≤Age<50	female	2	[4] Unbearable	false	false	false		true		true		true		false	false	false	false	false	false	false	false	false	true	true	false	false	false	false	false	false	false	false	false
3	licence>2000	true	2	control	true	false	Age≥60	true	Age≥70	female	2	[4] Unbearable	true	true	true		true		true		true		false	false	false	true	false	false	false	false	false	false	false	false	true	false	false	false	true	false	false	false
1		true	2	control	true	true	Age≥60	true	Age≥70	male	1	[4] Unbearable	false	true	false	true	false	false	false	true	true	true	false	false	false	false	false	false	false	false	false	false	false	false	true	false	false	false	false	false	false	false
1	licence<1990	true	2	intervention	false	false	Age≥60	true	Age≥70	female	1	[4] Unbearable		true	false		true		true		true		false	false	false	false	false	false	false	false	false	false	false	false	true	false	false	false	false	false	false	false
1	licence:1990-2000	true	1	intervention	true	false	Age<60	true	30≤Age<40	female	1	[4] Unbearable	true	false	false		true		true		true		false	false	false	false	false	false	false	false	false	false	false	false	false	true	false	false	false	false	false	false
1	licence:1990-2000	true	1	intervention	false	true	Age<60	true	40≤Age<50	male	1	[4] Unbearable		false	false		true		true		true		false	false	false	false	false	false	false	false	false	false	false	false	false	false	false	false	false	true	false	false
1	licence<1990	true	1	control	true	true	Age<60		30≤Age<40	female	1	[4] Unbearable		false	true		true		true		true		false	false	false	false	false	false	false	false	false	false	false	false	false	false	false	false	true	false	false	false
1	licence>2000	true	1	control	true	true	Age<60	true	Age<20	female	1	[4] Unbearable		false	false	true	false	true	true	true	false	true	false	false	false	false	false	false	false	false	false	true	false	false	false	false	false	false	false	false	false	false
1	licence>2000	true	1	control	false	true	Age<60	true	50≤Age<60	male	1		true	false	false	false	false	true	true	false	false	true	false	false	false	false	false	false	false	true	false	false	false	false	false	false	false	false	false	false	false	false

## Sheet: legend
Abbreviation	Explanation	category/values
nDiag	Number of diagnoses	numeric value (1 or more)
licence	license to practice medicine (year date, grouped)	license<1990	license:1990-2000	license>2000
conforms	agreement of diagnoses between EC and OOHP physician	true	false
center	study center	1	2
group	study group	intervention	control
furtherTreatment_OOHP	recommendation for further treatment of OOHP physician	true	false
GP	treating physician is a general practitioner	true	false
age	patient age (years, grouped elderly vs. young)	Age<60	Age≥60
languageDE	German as patients' native language	true	false
agekat	patient age (years, grouped in steps of 10)	Age<20	20≤Age<30	30≤Age<40	40≤Age<50	50≤Age<60	60≤Age<70	Age≥70
sex	patient's sex	male	female
nComplaints	number of complaints	numeric value (1 or more)
severity	severity of complaints	[0] I don’t feel sick	[1] Mild	[2] Medium	[3] Severe	[4] Unbearable
furtherTreatment	further treatment took place according to follow-up survey	true	false
furtherTreatment_EC1	recommendation for further treatment of EC1	true	false
furtherTreatment_EC2	recommendation for further treatment of EC2	true	false
furtherTreatment_EC3	recommendation for further treatment of EC3	true	false
conforms_ec1_ec2	agreement of diagnosis between EC1 and EC 2	true	false
conforms_ec1_ec3	agreement of diagnosis between EC1 and EC 3 (only cases for which EC1 und EC2 disagree)	true	false
conforms_ec1_OOHP	agreement of diagnosis between EC1 and OOHP physician	true	false
conforms_ec2_ec3	agreement of diagnosis between EC2 and EC 3 (only cases for which EC1 und EC2 disagree)	true	false
conforms_ec2_OOHP	agreement of diagnosis between EC2 and OOHP physician	true	false
conforms_ec3_OOHP	agreement of rdiagnosis between EC3 OOHP physician (only cases for which EC1 und EC2 disagree)	true	false
chapter I	diagnosis of OOPH belongs to respective chapter in ICD-10-GM	true	false
chapter II	diagnosis of OOPH belongs to respective chapter in ICD-10-GM	true	false
chapter III	diagnosis of OOPH belongs to respective chapter in ICD-10-GM	true	false
chapter IV	diagnosis of OOPH belongs to respective chapter in ICD-10-GM	true	false
chapter V	diagnosis of OOPH belongs to respective chapter in ICD-10-GM	true	false
chapter VI	diagnosis of OOPH belongs to respective chapter in ICD-10-GM	true	false
chapter VII	diagnosis of OOPH belongs to respective chapter in ICD-10-GM	true	false
chapter VIII	diagnosis of OOPH belongs to respective chapter in ICD-10-GM	true	false
chapter IX	diagnosis of OOPH belongs to respective chapter in ICD-10-GM	true	false
chapter X	diagnosis of OOPH belongs to respective chapter in ICD-10-GM	true	false
chapter XI	diagnosis of OOPH belongs to respective chapter in ICD-10-GM	true	false
chapter XII	diagnosis of OOPH belongs to respective chapter in ICD-10-GM	true	false
chapter XIII	diagnosis of OOPH belongs to respective chapter in ICD-10-GM	true	false
chapter XIV	diagnosis of OOPH belongs to respective chapter in ICD-10-GM	true	false
chapter XV	diagnosis of OOPH belongs to respective chapter in ICD-10-GM	true	false
chapter XVII	diagnosis of OOPH belongs to respective chapter in ICD-10-GM	true	false
chapter XVIII	diagnosis of OOPH belongs to respective chapter in ICD-10-GM	true	false
chapter XIX	diagnosis of OOPH belongs to respective chapter in ICD-10-GM	true	false
chapter XXI	diagnosis of OOPH belongs to respective chapter in ICD-10-GM	true	false
chapter XXII	diagnosis of OOPH belongs to respective chapter in ICD-10-GM	true	false

## Sheet: abbreviations
Abbreviation
OOHP	out-of-hours practices
GP	general practitioner
EC1	expert committee member 1
EC2	expert committee member 2
EC3	expert committee member 3
ICD-10-GM	10th revision of the International Statistical Classification of Diseases and Related Health Problems, German Modification
